# Supplementary material for: 1-Methyl-3-(2-oxo-2H-chromen-3-yl)-1H-imidazol-3-ium picrate
Source: Acta Crystallogr Sect E Struct Rep Online. 2013 May 4;69(Pt 6):o839. doi: 10.1107/S1600536813011690 (PMC3684925; doi:10.1107/S1600536813011690)
Supplement: Supplementary file 1 [file e-69-0o839-sup1.cif]

##############################################################################
#                                                                            #
# This CIF contains the data in a paper accepted for publication in          #
# Acta Crystallographica Section E. It conforms to the requirements of       #
# Notes for Authors for Acta Crystallographica Section E, and has been       #
# peer reviewed under the auspices of the IUCr Commission on Journals.       #
#                                                                            #
# Full details of the Crystallographic Information File format               #
# are given in the paper "The Crystallographic Information File (CIF):       #
# a New Standard Archive File for Crystallography" by S. R. Hall, F. H.      #
# Allen and I. D. Brown [Acta Cryst. (1991), A47, 655-685].                  #
#                                                                            #
# The current version of the core CIF dictionary is obtainable from          #
# ftp://ftp.iucr.org/pub/cif_core.dic.                                       #
#                                                                            #
# Software is freely available for graphical display of the structure(s)     #
# in this CIF. For information consult the CIF software page                 #
# http://www.iucr.org/resources/cif/software.                                #
#                                                                            #
# This file may be used for bona fide research purposes within the           #
# scientific community so long as proper attribution is given to the journal # 
# article from which it was obtained.                                        #
#                                                                            #
##############################################################################
data_global
_audit_creation_method     'from SHELXL97 CIF and IUCr SHELXL97-template'
_journal_date_recd_electronic     2013-04-25
_journal_date_accepted     2013-04-29
_journal_name_full     'Acta Crystallographica, Section E'
_journal_year     2013
_journal_volume     69
_journal_issue      6
_journal_page_first     o839
_journal_page_last     o839
_journal_paper_category     QO
_journal_paper_doi     10.1107/S1600536813011690
_journal_coeditor_code     IS5268
_publ_contact_author_name     'Nguyen Van Tuyen'
_publ_contact_author_address
;
Institute of Chemistry, Vietnam Academy of Science & Technology,
18 Hoang Quoc Viet, Cau Giay, Hanoi, Vietnam
;
_publ_contact_author_email     'ngvtuyen@hotmail.com'
_publ_contact_author_fax     '+84-4-38361283'
_publ_contact_author_phone     '+84-4-37914648'
_publ_section_title
;
1-Methyl-3-(2-oxo-2<i>H</i>-chromen-3-yl)-1<i>H</i>-imidazol-3-ium picrate
;
loop_
    _publ_author_name
    _publ_author_footnote
    _publ_author_address
    'Nguyen Van Tuyen' .
;
Institute of Chemistry, Vietnam Academy of Science & Technology,
18 Hoang Quoc Viet, Cau Giay, Hanoi, Vietnam
;
    'Le Tuan Anh' .
;
Department of Chemistry, Vietnam National University,
144 Xuan Thuy, Cau Giay, Hanoi, Vietnam
;
    'Alexey A. Festa' .
;
Organic Chemistry Department, Russian Peoples Friendship University,
Miklukho-Maklai St, 6, Moscow 117198, Russian Federation
;
    'Leonid G. Voskressensky' .
;
Organic Chemistry Department, Russian Peoples Friendship University,
Miklukho-Maklai St, 6, Moscow 117198, Russian Federation
;
    'Victor N. Khrustalev' .
;
X-Ray Structural Centre,
A. N. Nesmeyanov Institute of Organoelement Compounds,
Russian Academy of Sciences,
Vavilov St 28, B-334, Moscow 119991, Russian Federation
;
data_I
_audit_creation_method     SHELXL-97
_chemical_name_systematic
;
1-Methyl-3-(2-oxo-2<i>H</i>-chromen-3-yl)-1<i>H</i>-imidazol-3-ium picrate
;
_chemical_name_common     ?
_chemical_formula_moiety     'C13 H11 N2 O2 +, C6 H2 N3 O7 -'
_chemical_formula_sum     'C19 H13 N5 O9'
_chemical_formula_iupac     'C13 H11 N2 O2 +, C6 H2 N3 O7 -'
_chemical_formula_weight     455.34
_chemical_melting_point     ?
_symmetry_cell_setting     monoclinic
_symmetry_space_group_name_H-M     'P 21'
_symmetry_space_group_name_Hall     'P 2yb'
loop_
    _symmetry_equiv_pos_as_xyz
    'x, y, z'
    '-x, y+1/2, -z'
_cell_length_a     6.8142(12)
_cell_length_b     8.1942(14)
_cell_length_c     16.832(3)
_cell_angle_alpha     90.00
_cell_angle_beta     100.081(4)
_cell_angle_gamma     90.00
_cell_volume     925.3(3)
_cell_formula_units_Z     2
_cell_measurement_reflns_used     3018
_cell_measurement_theta_min     2.46
_cell_measurement_theta_max     30.17
_cell_measurement_temperature     100(2)
_exptl_crystal_description     plate
_exptl_crystal_colour     yellow
_exptl_crystal_size_max     0.30
_exptl_crystal_size_mid     0.21
_exptl_crystal_size_min     0.03
_exptl_crystal_density_diffrn     1.634
_exptl_crystal_density_meas     ?
_exptl_crystal_density_method     'not measured'
_exptl_crystal_F_000     468
_exptl_absorpt_coefficient_mu     0.133
_exptl_absorpt_correction_type     multi-scan
_exptl_absorpt_process_details     '(<i>SADABS</i>; Bruker, 2003)'
_exptl_absorpt_correction_T_min     0.961
_exptl_absorpt_correction_T_max     0.996
_exptl_special_details     ?
_diffrn_ambient_temperature     100(2)
_diffrn_radiation_type     MoK\a
_diffrn_radiation_wavelength     0.71073
_diffrn_radiation_source     'fine-focus sealed tube'
_diffrn_radiation_monochromator     graphite
_diffrn_measurement_device_type     'Bruker APEXII CCD'
_diffrn_measurement_method     '\f and \w scans'
_diffrn_detector_area_resol_mean     ?
_diffrn_reflns_number     10390
_diffrn_reflns_av_R_equivalents     0.0404
_diffrn_reflns_av_sigmaI/netI     0.0548
_diffrn_reflns_theta_min     2.46
_diffrn_reflns_theta_max     28.00
_diffrn_reflns_theta_full     28.00
_diffrn_measured_fraction_theta_max     0.996
_diffrn_measured_fraction_theta_full     0.996
_diffrn_reflns_limit_h_min     -9
_diffrn_reflns_limit_h_max     9
_diffrn_reflns_limit_k_min     -10
_diffrn_reflns_limit_k_max     10
_diffrn_reflns_limit_l_min     -22
_diffrn_reflns_limit_l_max     22
_refine_special_details
;
Refinement of <i>F</i>^2^ against ALL reflections. The weighted <i>R</i>-factor
<i>wR</i> and goodness of fit <i>S</i> are based on <i>F</i>^2^, conventional
<i>R</i>-factors <i>R</i> are based on <i>F</i>, with <i>F</i> set to zero for
negative <i>F</i>^2^. The threshold expression of <i>F</i>^2^ >
\s(<i>F</i>^2^) is used only for calculating <i>R</i>-factors(gt) <i>etc</i>.
and is not relevant to the choice of reflections for refinement.
<i>R</i>-factors based on <i>F</i>^2^ are statistically about twice as large
as those based on <i>F</i>, and <i>R</i>- factors based on ALL data will be
even larger.
;
_reflns_number_total     4415
_reflns_number_gt     3734
_reflns_threshold_expression     I>2\s(I)
_refine_ls_structure_factor_coef     Fsqd
_refine_ls_matrix_type     full
_refine_ls_R_factor_all     0.0754
_refine_ls_R_factor_gt     0.0627
_refine_ls_wR_factor_gt     0.1590
_refine_ls_wR_factor_ref     0.1647
_refine_ls_goodness_of_fit_ref     1.002
_refine_ls_restrained_S_all     1.002
_refine_ls_number_reflns     4415
_refine_ls_number_parameters     299
_refine_ls_number_restraints     1
_refine_ls_hydrogen_treatment     constr
_refine_ls_weighting_scheme     calc
_refine_ls_weighting_details
           'calc w=1/[\s^2^(Fo^2^)+(0.0754P)^2^+1.86P] where P=(Fo^2^+2Fc^2^)/3'
_atom_sites_solution_hydrogens     geom
_atom_sites_solution_primary     direct
_atom_sites_solution_secondary     difmap
_refine_ls_shift/su_max     0.000
_refine_ls_shift/su_mean     0.000
_refine_diff_density_max     0.455
_refine_diff_density_min     -0.364
_refine_ls_extinction_method     none
_refine_ls_extinction_coef     ?
loop_
    _atom_type_symbol
    _atom_type_description
    _atom_type_scat_dispersion_real
    _atom_type_scat_dispersion_imag
    _atom_type_scat_source
    'C' 'C' 0.0033 0.0016
                         'International Tables Vol C Tables 4.2.6.8 and 6.1.1.4'
    'H' 'H' 0.0000 0.0000
                         'International Tables Vol C Tables 4.2.6.8 and 6.1.1.4'
    'N' 'N' 0.0061 0.0033
                         'International Tables Vol C Tables 4.2.6.8 and 6.1.1.4'
    'O' 'O' 0.0106 0.0060
                         'International Tables Vol C Tables 4.2.6.8 and 6.1.1.4'
_computing_data_collection     '<i>APEX2</i> (Bruker, 2005)'
_computing_cell_refinement     '<i>SAINT</i> (Bruker, 2001)'
_computing_data_reduction     '<i>SAINT</i> (Bruker, 2001)'
_computing_structure_solution     '<i>SHELXS97</i> (Sheldrick, 2008)'
_computing_structure_refinement     '<i>SHELXL97</i> (Sheldrick, 2008)'
_computing_molecular_graphics     '<i>SHELXTL</i> (Sheldrick, 2008)'
_computing_publication_material     '<i>SHELXTL</i> (Sheldrick, 2008)'
loop_
    _atom_site_type_symbol
    _atom_site_label
    _atom_site_fract_x
    _atom_site_fract_y
    _atom_site_fract_z
    _atom_site_U_iso_or_equiv
    _atom_site_adp_type
    _atom_site_calc_flag
    _atom_site_refinement_flags
    _atom_site_occupancy
    _atom_site_symmetry_multiplicity
    _atom_site_disorder_assembly
    _atom_site_disorder_group
    O O1 0.8777(4) 0.6678(3) 0.68430(15) 0.0183(5) Uani d . 1 1 . .
    O O2 0.8003(4) 0.5232(4) 0.57153(15) 0.0233(6) Uani d . 1 1 . .
    N N1 0.9223(4) 0.2275(4) 0.64703(18) 0.0166(6) Uani d . 1 1 . .
    N N2 0.8021(5) 0.0278(4) 0.57071(17) 0.0166(6) Uani d . 1 1 . .
    C C2 0.8643(5) 0.5224(5) 0.6430(2) 0.0168(7) Uani d . 1 1 . .
    C C3 0.9351(5) 0.3784(5) 0.6911(2) 0.0161(7) Uani d . 1 1 . .
    C C4 1.0105(5) 0.3861(5) 0.7702(2) 0.0171(7) Uani d . 1 1 . .
    H H4 1.0561 0.2899 0.7992 0.021 Uiso calc R 1 1 . .
    C C4A 1.0217(5) 0.5408(5) 0.8103(2) 0.0165(7) Uani d . 1 1 . .
    C C5 1.0926(5) 0.5595(5) 0.8937(2) 0.0178(7) Uani d . 1 1 . .
    H H5 1.1365 0.4666 0.9257 0.021 Uiso calc R 1 1 . .
    C C6 1.0989(5) 0.7124(5) 0.9295(2) 0.0205(8) Uani d . 1 1 . .
    H H6 1.1461 0.7240 0.9857 0.025 Uiso calc R 1 1 . .
    C C7 1.0352(6) 0.8501(5) 0.8821(2) 0.0223(8) Uani d . 1 1 . .
    H H7 1.0420 0.9552 0.9063 0.027 Uiso calc R 1 1 . .
    C C8 0.9623(6) 0.8333(5) 0.8001(2) 0.0208(8) Uani d . 1 1 . .
    H H8 0.9169 0.9257 0.7681 0.025 Uiso calc R 1 1 . .
    C C8A 0.9570(5) 0.6794(5) 0.7661(2) 0.0172(7) Uani d . 1 1 . .
    C C9 0.7529(5) 0.1610(5) 0.6077(2) 0.0163(7) Uani d . 1 1 . .
    H H9 0.6218 0.2018 0.6064 0.020 Uiso calc R 1 1 . .
    C C10 1.0046(6) 0.0076(5) 0.5862(2) 0.0198(7) Uani d . 1 1 . .
    H H10 1.0772 -0.0786 0.5671 0.024 Uiso calc R 1 1 . .
    C C11 1.0826(5) 0.1338(5) 0.6341(2) 0.0200(7) Uani d . 1 1 . .
    H H11 1.2195 0.1536 0.6546 0.024 Uiso calc R 1 1 . .
    C C12 0.6615(6) -0.0810(5) 0.5195(2) 0.0218(8) Uani d . 1 1 . .
    H H12A 0.5247 -0.0517 0.5245 0.033 Uiso calc R 1 1 . .
    H H12B 0.6878 -0.1942 0.5369 0.033 Uiso calc R 1 1 . .
    H H12C 0.6784 -0.0694 0.4632 0.033 Uiso calc R 1 1 . .
    O O3 0.4485(4) 0.3812(3) 0.67659(15) 0.0185(5) Uani d . 1 1 . .
    O O4 0.7273(4) 0.1650(4) 0.85805(18) 0.0293(7) Uani d . 1 1 . .
    O O5 0.4224(5) 0.1338(4) 0.79424(19) 0.0310(7) Uani d . 1 1 . .
    O O6 0.6970(5) 0.6752(4) 1.02204(16) 0.0283(7) Uani d . 1 1 . .
    O O7 0.5824(4) 0.8942(3) 0.95546(17) 0.0245(6) Uani d . 1 1 . .
    O O8 0.4486(4) 0.8736(3) 0.66647(16) 0.0239(6) Uani d . 1 1 . .
    O O9 0.2690(4) 0.6684(4) 0.61602(16) 0.0257(6) Uani d . 1 1 . .
    N N3 0.5653(5) 0.2192(4) 0.82445(19) 0.0197(6) Uani d . 1 1 . .
    N N4 0.6210(5) 0.7472(4) 0.95962(18) 0.0183(6) Uani d . 1 1 . .
    N N5 0.3876(5) 0.7341(4) 0.67024(19) 0.0185(6) Uani d . 1 1 . .
    C C13 0.4738(5) 0.4649(4) 0.7400(2) 0.0134(7) Uani d . 1 1 . .
    C C14 0.5419(5) 0.3960(5) 0.8190(2) 0.0173(7) Uani d . 1 1 . .
    C C15 0.5962(5) 0.4837(4) 0.8896(2) 0.0155(7) Uani d . 1 1 . .
    H H15 0.6481 0.4310 0.9391 0.019 Uiso calc R 1 1 . .
    C C16 0.5717(5) 0.6527(5) 0.8853(2) 0.0159(7) Uani d . 1 1 . .
    C C17 0.5037(5) 0.7321(5) 0.8138(2) 0.0161(7) Uani d . 1 1 . .
    H H17 0.4908 0.8476 0.8125 0.019 Uiso calc R 1 1 . .
    C C18 0.4542(5) 0.6419(5) 0.7437(2) 0.0170(7) Uani d . 1 1 . .
loop_
    _atom_site_aniso_label
    _atom_site_aniso_U_11
    _atom_site_aniso_U_22
    _atom_site_aniso_U_33
    _atom_site_aniso_U_12
    _atom_site_aniso_U_13
    _atom_site_aniso_U_23
    O1 0.0207(13) 0.0180(13) 0.0157(12) 0.0025(11) 0.0020(9) -0.0013(10)
    O2 0.0339(16) 0.0201(14) 0.0150(12) -0.0014(12) 0.0016(11) 0.0006(11)
    N1 0.0142(14) 0.0172(15) 0.0181(14) -0.0001(12) 0.0019(11) -0.0001(12)
    N2 0.0237(16) 0.0131(14) 0.0130(13) -0.0004(12) 0.0036(11) -0.0013(11)
    C2 0.0155(17) 0.0147(16) 0.0212(17) 0.0007(14) 0.0062(13) 0.0011(14)
    C3 0.0155(16) 0.0133(16) 0.0195(17) 0.0007(13) 0.0035(13) -0.0003(14)
    C4 0.0178(16) 0.0163(17) 0.0175(16) 0.0021(14) 0.0042(13) 0.0010(14)
    C4A 0.0121(16) 0.0192(18) 0.0181(16) -0.0026(14) 0.0024(13) -0.0024(14)
    C5 0.0141(17) 0.0206(18) 0.0175(17) 0.0014(14) -0.0002(13) 0.0014(14)
    C6 0.0167(17) 0.022(2) 0.0212(18) -0.0030(14) -0.0002(13) -0.0036(15)
    C7 0.0167(18) 0.022(2) 0.028(2) -0.0007(15) 0.0040(15) -0.0101(16)
    C8 0.0208(19) 0.0158(18) 0.0256(19) 0.0011(14) 0.0038(15) -0.0010(14)
    C8A 0.0176(17) 0.0215(18) 0.0117(15) -0.0002(14) 0.0010(12) -0.0012(14)
    C9 0.0165(16) 0.0163(17) 0.0157(16) 0.0008(14) 0.0018(12) -0.0001(13)
    C10 0.0222(18) 0.0217(19) 0.0169(16) 0.0009(15) 0.0072(13) 0.0022(14)
    C11 0.0163(17) 0.0250(19) 0.0192(18) 0.0025(15) 0.0047(13) 0.0031(14)
    C12 0.029(2) 0.0186(19) 0.0155(17) -0.0051(15) -0.0025(14) -0.0030(14)
    O3 0.0197(13) 0.0201(13) 0.0150(12) 0.0018(11) 0.0011(9) -0.0049(11)
    O4 0.0266(15) 0.0243(15) 0.0361(16) 0.0091(12) 0.0032(12) 0.0054(13)
    O5 0.0455(18) 0.0140(14) 0.0279(15) -0.0041(13) -0.0089(13) 0.0022(11)
    O6 0.0429(17) 0.0229(15) 0.0172(13) -0.0014(13) 0.0000(12) -0.0038(11)
    O7 0.0348(15) 0.0170(14) 0.0207(13) -0.0002(12) 0.0022(11) -0.0069(11)
    O8 0.0346(16) 0.0162(13) 0.0212(13) -0.0008(12) 0.0061(11) 0.0041(11)
    O9 0.0310(15) 0.0231(14) 0.0195(13) 0.0036(12) -0.0057(11) -0.0036(11)
    N3 0.0268(17) 0.0144(15) 0.0179(15) 0.0034(13) 0.0041(12) 0.0003(12)
    N4 0.0204(15) 0.0182(16) 0.0172(15) -0.0036(12) 0.0060(12) -0.0042(12)
    N5 0.0173(15) 0.0213(16) 0.0170(15) 0.0028(13) 0.0036(12) -0.0008(12)
    C13 0.0079(16) 0.0186(18) 0.0135(15) -0.0004(12) 0.0015(12) -0.0022(12)
    C14 0.0168(17) 0.0131(17) 0.0212(18) 0.0002(14) 0.0011(13) 0.0017(14)
    C15 0.0147(17) 0.0144(17) 0.0184(17) -0.0013(13) 0.0051(13) -0.0006(13)
    C16 0.0157(16) 0.0160(17) 0.0159(16) -0.0011(14) 0.0023(12) -0.0057(14)
    C17 0.0129(16) 0.0159(17) 0.0205(17) -0.0002(14) 0.0062(13) -0.0020(14)
    C18 0.0148(17) 0.0170(18) 0.0182(17) -0.0003(14) 0.0002(13) 0.0003(14)
_geom_special_details
;
All e.s.d.'s (except the e.s.d. in the dihedral angle between two l.s. planes)
are estimated using the full covariance matrix. The cell e.s.d.'s are taken
into account individually in the estimation of e.s.d.'s in distances, angles
and torsion angles; correlations between e.s.d.'s in cell parameters are only
used when they are defined by crystal symmetry. An approximate (isotropic)
treatment of cell e.s.d.'s is used for estimating e.s.d.'s involving l.s.
planes.
;
loop_
    _geom_bond_atom_site_label_1
    _geom_bond_atom_site_label_2
    _geom_bond_site_symmetry_2
    _geom_bond_distance
    _geom_bond_publ_flag
    O1 C2 . 1.374(5) ?
    O1 C8A . 1.391(4) ?
    O2 C2 . 1.206(5) ?
    N1 C9 . 1.342(5) ?
    N1 C11 . 1.383(5) ?
    N1 C3 . 1.437(5) ?
    N2 C9 . 1.328(5) ?
    N2 C10 . 1.369(5) ?
    N2 C12 . 1.472(5) ?
    C2 C3 . 1.464(5) ?
    C3 C4 . 1.342(5) ?
    C4 C4A . 1.433(5) ?
    C4 H4 . 0.9500 ?
    C4A C8A . 1.387(5) ?
    C4A C5 . 1.410(5) ?
    C5 C6 . 1.387(6) ?
    C5 H5 . 0.9500 ?
    C6 C7 . 1.405(6) ?
    C6 H6 . 0.9500 ?
    C7 C8 . 1.389(6) ?
    C7 H7 . 0.9500 ?
    C8 C8A . 1.383(5) ?
    C8 H8 . 0.9500 ?
    C9 H9 . 0.9500 ?
    C10 C11 . 1.361(6) ?
    C10 H10 . 0.9500 ?
    C11 H11 . 0.9500 ?
    C12 H12A . 0.9800 ?
    C12 H12B . 0.9800 ?
    C12 H12C . 0.9800 ?
    O3 C13 . 1.255(4) ?
    O4 N3 . 1.232(4) ?
    O5 N3 . 1.235(4) ?
    O6 N4 . 1.237(4) ?
    O7 N4 . 1.232(4) ?
    O8 N5 . 1.222(4) ?
    O9 N5 . 1.232(4) ?
    N3 C14 . 1.458(5) ?
    N4 C16 . 1.460(4) ?
    N5 C18 . 1.452(5) ?
    C13 C14 . 1.445(5) ?
    C13 C18 . 1.458(5) ?
    C14 C15 . 1.383(5) ?
    C15 C16 . 1.395(5) ?
    C15 H15 . 0.9500 ?
    C16 C17 . 1.376(5) ?
    C17 C18 . 1.383(5) ?
    C17 H17 . 0.9500 ?
loop_
    _geom_angle_atom_site_label_1
    _geom_angle_atom_site_label_2
    _geom_angle_atom_site_label_3
    _geom_angle_site_symmetry_1
    _geom_angle_site_symmetry_3
    _geom_angle
    _geom_angle_publ_flag
    C2 O1 C8A . . 122.7(3) ?
    C9 N1 C11 . . 109.4(3) ?
    C9 N1 C3 . . 125.0(3) ?
    C11 N1 C3 . . 125.5(3) ?
    C9 N2 C10 . . 109.8(3) ?
    C9 N2 C12 . . 125.5(3) ?
    C10 N2 C12 . . 124.7(3) ?
    O2 C2 O1 . . 118.7(3) ?
    O2 C2 C3 . . 125.7(4) ?
    O1 C2 C3 . . 115.6(3) ?
    C4 C3 N1 . . 122.0(3) ?
    C4 C3 C2 . . 122.9(4) ?
    N1 C3 C2 . . 115.1(3) ?
    C3 C4 C4A . . 119.3(4) ?
    C3 C4 H4 . . 120.4 ?
    C4A C4 H4 . . 120.4 ?
    C8A C4A C5 . . 117.8(3) ?
    C8A C4A C4 . . 119.1(3) ?
    C5 C4A C4 . . 123.1(4) ?
    C6 C5 C4A . . 120.6(4) ?
    C6 C5 H5 . . 119.7 ?
    C4A C5 H5 . . 119.7 ?
    C5 C6 C7 . . 119.7(3) ?
    C5 C6 H6 . . 120.1 ?
    C7 C6 H6 . . 120.1 ?
    C8 C7 C6 . . 120.3(4) ?
    C8 C7 H7 . . 119.8 ?
    C6 C7 H7 . . 119.8 ?
    C8A C8 C7 . . 118.7(4) ?
    C8A C8 H8 . . 120.6 ?
    C7 C8 H8 . . 120.6 ?
    C8 C8A C4A . . 122.8(3) ?
    C8 C8A O1 . . 116.8(3) ?
    C4A C8A O1 . . 120.5(3) ?
    N2 C9 N1 . . 107.4(3) ?
    N2 C9 H9 . . 126.3 ?
    N1 C9 H9 . . 126.3 ?
    C11 C10 N2 . . 107.3(3) ?
    C11 C10 H10 . . 126.4 ?
    N2 C10 H10 . . 126.4 ?
    C10 C11 N1 . . 106.1(3) ?
    C10 C11 H11 . . 126.9 ?
    N1 C11 H11 . . 126.9 ?
    N2 C12 H12A . . 109.5 ?
    N2 C12 H12B . . 109.5 ?
    H12A C12 H12B . . 109.5 ?
    N2 C12 H12C . . 109.5 ?
    H12A C12 H12C . . 109.5 ?
    H12B C12 H12C . . 109.5 ?
    O4 N3 O5 . . 124.3(3) ?
    O4 N3 C14 . . 117.8(3) ?
    O5 N3 C14 . . 117.9(3) ?
    O7 N4 O6 . . 124.6(3) ?
    O7 N4 C16 . . 117.1(3) ?
    O6 N4 C16 . . 118.3(3) ?
    O8 N5 O9 . . 123.7(3) ?
    O8 N5 C18 . . 118.2(3) ?
    O9 N5 C18 . . 118.0(3) ?
    O3 C13 C14 . . 122.9(3) ?
    O3 C13 C18 . . 125.4(3) ?
    C14 C13 C18 . . 111.5(3) ?
    C15 C14 C13 . . 125.6(3) ?
    C15 C14 N3 . . 116.9(3) ?
    C13 C14 N3 . . 117.4(3) ?
    C14 C15 C16 . . 117.4(3) ?
    C14 C15 H15 . . 121.3 ?
    C16 C15 H15 . . 121.3 ?
    C17 C16 C15 . . 122.3(3) ?
    C17 C16 N4 . . 119.4(3) ?
    C15 C16 N4 . . 118.3(3) ?
    C16 C17 C18 . . 119.2(3) ?
    C16 C17 H17 . . 120.4 ?
    C18 C17 H17 . . 120.4 ?
    C17 C18 N5 . . 116.2(3) ?
    C17 C18 C13 . . 123.9(3) ?
    N5 C18 C13 . . 119.9(3) ?
loop_
    _geom_torsion_atom_site_label_1
    _geom_torsion_atom_site_label_2
    _geom_torsion_atom_site_label_3
    _geom_torsion_atom_site_label_4
    _geom_torsion_site_symmetry_1
    _geom_torsion_site_symmetry_2
    _geom_torsion_site_symmetry_3
    _geom_torsion_site_symmetry_4
    _geom_torsion
    _geom_torsion_publ_flag
    C8A O1 C2 O2 . . . . -177.4(3) ?
    C8A O1 C2 C3 . . . . 1.3(5) ?
    C9 N1 C3 C4 . . . . 120.5(4) ?
    C11 N1 C3 C4 . . . . -64.0(5) ?
    C9 N1 C3 C2 . . . . -60.9(5) ?
    C11 N1 C3 C2 . . . . 114.6(4) ?
    O2 C2 C3 C4 . . . . 177.9(4) ?
    O1 C2 C3 C4 . . . . -0.7(5) ?
    O2 C2 C3 N1 . . . . -0.7(5) ?
    O1 C2 C3 N1 . . . . -179.4(3) ?
    N1 C3 C4 C4A . . . . 179.1(3) ?
    C2 C3 C4 C4A . . . . 0.6(5) ?
    C3 C4 C4A C8A . . . . -1.0(5) ?
    C3 C4 C4A C5 . . . . 177.9(3) ?
    C8A C4A C5 C6 . . . . -0.7(5) ?
    C4 C4A C5 C6 . . . . -179.6(3) ?
    C4A C5 C6 C7 . . . . -0.4(5) ?
    C5 C6 C7 C8 . . . . 1.3(6) ?
    C6 C7 C8 C8A . . . . -1.1(6) ?
    C7 C8 C8A C4A . . . . -0.1(6) ?
    C7 C8 C8A O1 . . . . 178.3(3) ?
    C5 C4A C8A C8 . . . . 1.0(5) ?
    C4 C4A C8A C8 . . . . 179.9(4) ?
    C5 C4A C8A O1 . . . . -177.3(3) ?
    C4 C4A C8A O1 . . . . 1.6(5) ?
    C2 O1 C8A C8 . . . . 179.8(3) ?
    C2 O1 C8A C4A . . . . -1.8(5) ?
    C10 N2 C9 N1 . . . . 0.1(4) ?
    C12 N2 C9 N1 . . . . -179.0(3) ?
    C11 N1 C9 N2 . . . . 0.3(4) ?
    C3 N1 C9 N2 . . . . 176.4(3) ?
    C9 N2 C10 C11 . . . . -0.4(4) ?
    C12 N2 C10 C11 . . . . 178.7(3) ?
    N2 C10 C11 N1 . . . . 0.6(4) ?
    C9 N1 C11 C10 . . . . -0.5(4) ?
    C3 N1 C11 C10 . . . . -176.6(3) ?
    O3 C13 C14 C15 . . . . 171.5(4) ?
    C18 C13 C14 C15 . . . . -4.2(5) ?
    O3 C13 C14 N3 . . . . -5.2(5) ?
    C18 C13 C14 N3 . . . . 179.1(3) ?
    O4 N3 C14 C15 . . . . -50.5(5) ?
    O5 N3 C14 C15 . . . . 130.3(4) ?
    O4 N3 C14 C13 . . . . 126.5(4) ?
    O5 N3 C14 C13 . . . . -52.7(5) ?
    C13 C14 C15 C16 . . . . 4.2(5) ?
    N3 C14 C15 C16 . . . . -179.1(3) ?
    C14 C15 C16 C17 . . . . -2.4(5) ?
    C14 C15 C16 N4 . . . . 177.7(3) ?
    O7 N4 C16 C17 . . . . 6.1(5) ?
    O6 N4 C16 C17 . . . . -174.2(3) ?
    O7 N4 C16 C15 . . . . -174.1(3) ?
    O6 N4 C16 C15 . . . . 5.6(5) ?
    C15 C16 C17 C18 . . . . 1.2(5) ?
    N4 C16 C17 C18 . . . . -179.0(3) ?
    C16 C17 C18 N5 . . . . -178.7(3) ?
    C16 C17 C18 C13 . . . . -1.5(5) ?
    O8 N5 C18 C17 . . . . 27.9(5) ?
    O9 N5 C18 C17 . . . . -150.4(3) ?
    O8 N5 C18 C13 . . . . -149.4(3) ?
    O9 N5 C18 C13 . . . . 32.3(5) ?
    O3 C13 C18 C17 . . . . -172.8(3) ?
    C14 C13 C18 C17 . . . . 2.8(5) ?
    O3 C13 C18 N5 . . . . 4.3(5) ?
    C14 C13 C18 N5 . . . . 179.9(3) ?
loop_
    _geom_hbond_atom_site_label_D
    _geom_hbond_atom_site_label_H
    _geom_hbond_atom_site_label_A
    _geom_hbond_site_symmetry_A
    _geom_hbond_distance_DH
    _geom_hbond_distance_HA
    _geom_hbond_distance_DA
    _geom_hbond_angle_DHA
    _geom_hbond_publ_flag
    C5 H5 O7 2_747 0.95 2.58 3.349(4) 138 yes
    C9 H9 O3 . 0.95 2.33 3.122(5) 140 yes
    C10 H10 O9 1_645 0.95 2.51 3.303(5) 141 yes
    C11 H11 O3 1_655 0.95 2.42 3.196(5) 139 yes
    C11 H11 O5 1_655 0.95 2.51 3.231(5) 132 yes
    C12 H12A O2 2_646 0.98 2.58 3.360(5) 137 yes
    C12 H12B O2 1_545 0.98 2.48 3.448(5) 171 yes
    C12 H12C O3 2_646 0.98 2.39 3.269(4) 148 yes
    C12 H12C O9 2_646 0.98 2.42 3.160(5) 132 yes
    C17 H17 O5 1_565 0.95 2.40 3.345(5) 172 yes
_iucr_refine_instructions_details
;
TITL I in P2(1)
CELL 0.71073   6.8142   8.1942  16.8319  90.000 100.081  90.000
ZERR    2.00   0.0012   0.0014   0.0030   0.000   0.004   0.000
LATT -1
SYMM -X, 0.5+Y, -Z
SFAC C H N O
UNIT 38 26 10 18
TEMP -173.0
SIZE 0.03 0.21 0.30
OMIT 0 0 1
L.S. 12
BOND $H
ACTA
CONF
WGHT    0.075400    1.860000
FVAR       0.16865
O1    4    0.877726    0.667753    0.684296    11.00000    0.02075    0.01804 =
         0.01568   -0.00126    0.00200    0.00251
O2    4    0.800348    0.523207    0.571528    11.00000    0.03385    0.02013 =
         0.01501    0.00055    0.00157   -0.00135
N1    3    0.922271    0.227464    0.647034    11.00000    0.01423    0.01723 =
         0.01814   -0.00013    0.00195   -0.00010
N2    3    0.802051    0.027849    0.570713    11.00000    0.02368    0.01313 =
         0.01300   -0.00133    0.00357   -0.00037
C2    1    0.864346    0.522362    0.643009    11.00000    0.01550    0.01473 =
         0.02120    0.00113    0.00624    0.00072
C3    1    0.935056    0.378402    0.691093    11.00000    0.01554    0.01332 =
         0.01948   -0.00034    0.00350    0.00072
C4    1    1.010549    0.386064    0.770199    11.00000    0.01782    0.01630 =
         0.01753    0.00100    0.00421    0.00208
AFIX  43
H4    2    1.056087    0.289947    0.799243    11.00000   -1.20000
AFIX   0
C4A   1    1.021677    0.540839    0.810339    11.00000    0.01210    0.01919 =
         0.01814   -0.00238    0.00239   -0.00262
C5    1    1.092606    0.559523    0.893702    11.00000    0.01405    0.02064 =
         0.01752    0.00144   -0.00020    0.00138
AFIX  43
H5    2    1.136479    0.466584    0.925666    11.00000   -1.20000
AFIX   0
C6    1    1.098886    0.712420    0.929453    11.00000    0.01669    0.02241 =
         0.02118   -0.00356   -0.00018   -0.00302
AFIX  43
H6    2    1.146078    0.724003    0.985712    11.00000   -1.20000
AFIX   0
C7    1    1.035161    0.850109    0.882120    11.00000    0.01670    0.02174 =
         0.02835   -0.01011    0.00397   -0.00068
AFIX  43
H7    2    1.041959    0.955182    0.906301    11.00000   -1.20000
AFIX   0
C8    1    0.962262    0.833282    0.800124    11.00000    0.02078    0.01578 =
         0.02561   -0.00104    0.00380    0.00112
AFIX  43
H8    2    0.916903    0.925742    0.768055    11.00000   -1.20000
AFIX   0
C8A   1    0.956981    0.679418    0.766080    11.00000    0.01765    0.02152 =
         0.01174   -0.00122    0.00097   -0.00023
C9    1    0.752853    0.161033    0.607659    11.00000    0.01646    0.01635 =
         0.01570   -0.00007    0.00179    0.00075
AFIX  43
H9    2    0.621840    0.201783    0.606439    11.00000   -1.20000
AFIX   0
C10   1    1.004564    0.007551    0.586234    11.00000    0.02219    0.02173 =
         0.01691    0.00225    0.00722    0.00092
AFIX  43
H10   2    1.077159   -0.078630    0.567129    11.00000   -1.20000
AFIX   0
C11   1    1.082589    0.133829    0.634139    11.00000    0.01634    0.02503 =
         0.01916    0.00307    0.00474    0.00254
AFIX  43
H11   2    1.219488    0.153618    0.654576    11.00000   -1.20000
AFIX   0
C12   1    0.661484   -0.080971    0.519529    11.00000    0.02889    0.01860 =
         0.01550   -0.00295   -0.00252   -0.00512
AFIX 137
H12A  2    0.524694   -0.051730    0.524482    11.00000   -1.50000
H12B  2    0.687776   -0.194247    0.536853    11.00000   -1.50000
H12C  2    0.678379   -0.069398    0.463169    11.00000   -1.50000
AFIX   0
O3    4    0.448516    0.381176    0.676586    11.00000    0.01975    0.02011 =
         0.01497   -0.00495    0.00112    0.00176
O4    4    0.727285    0.164959    0.858046    11.00000    0.02657    0.02435 =
         0.03612    0.00542    0.00323    0.00914
O5    4    0.422380    0.133763    0.794236    11.00000    0.04547    0.01396 =
         0.02791    0.00225   -0.00892   -0.00414
O6    4    0.697030    0.675197    1.022040    11.00000    0.04290    0.02293 =
         0.01722   -0.00384   -0.00001   -0.00140
O7    4    0.582406    0.894219    0.955457    11.00000    0.03478    0.01702 =
         0.02070   -0.00691    0.00224   -0.00021
O8    4    0.448606    0.873553    0.666469    11.00000    0.03464    0.01621 =
         0.02121    0.00411    0.00612   -0.00085
O9    4    0.269044    0.668407    0.616018    11.00000    0.03097    0.02312 =
         0.01947   -0.00357   -0.00574    0.00364
N3    3    0.565312    0.219239    0.824445    11.00000    0.02682    0.01437 =
         0.01785    0.00028    0.00414    0.00336
N4    3    0.620978    0.747240    0.959615    11.00000    0.02042    0.01824 =
         0.01716   -0.00417    0.00604   -0.00356
N5    3    0.387619    0.734079    0.670243    11.00000    0.01730    0.02130 =
         0.01699   -0.00076    0.00360    0.00282
C13   1    0.473846    0.464900    0.740025    11.00000    0.00786    0.01859 =
         0.01348   -0.00224    0.00154   -0.00037
C14   1    0.541944    0.395976    0.819041    11.00000    0.01678    0.01312 =
         0.02124    0.00167    0.00113    0.00017
C15   1    0.596219    0.483704    0.889640    11.00000    0.01466    0.01439 =
         0.01840   -0.00055    0.00514   -0.00126
AFIX  43
H15   2    0.648122    0.431000    0.939135    11.00000   -1.20000
AFIX   0
C16   1    0.571737    0.652682    0.885303    11.00000    0.01570    0.01597 =
         0.01588   -0.00572    0.00235   -0.00111
C17   1    0.503677    0.732146    0.813783    11.00000    0.01294    0.01595 =
         0.02049   -0.00204    0.00620   -0.00019
AFIX  43
H17   2    0.490823    0.847601    0.812548    11.00000   -1.20000
AFIX   0
C18   1    0.454189    0.641857    0.743690    11.00000    0.01480    0.01700 =
         0.01816    0.00025    0.00023   -0.00030
HKLF 4
REM I in P2(1)
REM R1 =  0.0627 for   3734 Fo > 4sig(Fo)  and  0.0754 for all   4415 data
REM    299 parameters refined using      1 restraints
END
WGHT      0.0754      1.2759
REM Highest difference peak  0.455,  deepest hole -0.364,  1-sigma level  0.089
Q1    1   0.7348  0.6706  0.6885  11.00000  0.05    0.46
Q2    1   1.1350  0.6676  0.7612  11.00000  0.05    0.45
Q3    1   0.6003  0.3852  0.6692  11.00000  0.05    0.45
Q4    1   1.0077  0.6730  0.6738  11.00000  0.05    0.44
Q5    1   0.2980  0.3664  0.6804  11.00000  0.05    0.41
Q6    1   0.6032  0.8700  0.6674  11.00000  0.05    0.41
Q7    1   0.7290  0.8978  0.9523  11.00000  0.05    0.39
Q8    1   0.6346  0.5229  0.5708  11.00000  0.05    0.37
Q9    1   0.2624  0.1323  0.7934  11.00000  0.05    0.37
Q10   1   0.4073  0.6716  0.6090  11.00000  0.05    0.37
Q11   1   0.7145  0.5283  0.6337  11.00000  0.05    0.37
Q12   1   0.8892  0.5392  0.8093  11.00000  0.05    0.36
Q13   1   0.9441  0.7068  0.9411  11.00000  0.05    0.35
Q14   1   0.5319  0.7349  0.6681  11.00000  0.05    0.35
Q15   1   1.0396  0.2271  0.6419  11.00000  0.05    0.35
Q16   1   0.6526  0.0288  0.5808  11.00000  0.05    0.35
Q17   1   0.5911  0.6719  0.6937  11.00000  0.05    0.35
Q18   1   0.6167  0.1619  0.6113  11.00000  0.05    0.35
Q19   1   0.8721  0.1541  0.8596  11.00000  0.05    0.33
Q20   1   0.3242  0.4512  0.7396  11.00000  0.05    0.33
;
