# Supplementary material for: 1-Methyl-3-(2-oxo-2H-chromen-3-yl)-1H-imidazol-3-ium picrate
Source: Acta Crystallogr Sect E Struct Rep Online. 2013 May 4;69(Pt 6):o839. doi: 10.1107/S1600536813011690 (PMC3684925; doi:10.1107/S1600536813011690)
Supplement: Supplementary file 2 [file e-69-0o839-Isup2.hkl]

# 
# h,k,l, Fc-squared, Fo-squared, sigma(Fo-squared) and status flag 
# 
data_I
_shelx_title ' LV16 in P2(1)' 
_shelx_refln_list_code          4 
_shelx_F_calc_maximum      195.32 
_exptl_crystal_F_000       468.00 
_reflns_d_resolution_high  0.7570 
 
loop_ 
 _symmetry_equiv_pos_as_xyz 
 'x, y, z' 
 '-x, y+1/2, -z' 
 
_cell_length_a     6.8142 
_cell_length_b     8.1942 
_cell_length_c    16.8319 
_cell_angle_alpha  90.000 
_cell_angle_beta  100.081 
_cell_angle_gamma  90.000 
 
_shelx_F_squared_multiplier     1.000 
 
loop_ 
 _refln_index_h 
 _refln_index_k 
 _refln_index_l 
 _refln_F_squared_calc 
 _refln_F_squared_meas 
 _refln_F_squared_sigma 
 _refln_observed_status 
   0 -10   0       72.92       88.60     15.12 o 
   1 -10   0       11.39       11.20      8.69 o 
   2 -10   0        1.15        0.00      8.66 o 
   3 -10   0        8.48        0.03      9.29 o 
   1  -9   0        4.61        1.41      7.71 o 
   2  -9   0        6.87       12.72      8.70 o 
   3  -9   0       87.90      103.11     11.40 o 
   4  -9   0       42.03       40.79     10.38 o 
   0  -8   0      788.95      777.40     39.73 o 
   1  -8   0      222.61      203.66     12.92 o 
   2  -8   0      550.89      491.51     39.38 o 
   3  -8   0       36.68       34.72      8.86 o 
   4  -8   0       24.86       34.91      9.61 o 
   5  -8   0      130.76      127.84     18.81 o 
   1  -7   0      193.87      276.58     14.22 o 
   2  -7   0      149.96      133.93     14.06 o 
   3  -7   0      813.22      733.99     28.66 o 
   4  -7   0        7.11        7.88      8.97 o 
   5  -7   0        2.39        4.78     13.19 o 
   6  -7   0       28.91       22.97     10.22 o 
   0  -6   0     2444.37     2747.78    113.22 o 
   1  -6   0      505.15      465.92     13.21 o 
   2  -6   0      407.79      438.60     29.30 o 
   3  -6   0        3.60        4.36      9.14 o 
   4  -6   0      225.00      210.49     13.51 o 
   5  -6   0       14.43       25.09      9.67 o 
   6  -6   0        6.92       25.69     16.53 o 
   7  -6   0      115.05      145.28     14.11 o 
   1  -5   0        1.25       45.15      7.91 o 
   2  -5   0       88.69       93.17      5.98 o 
   3  -5   0      825.39      799.15     20.37 o 
   4  -5   0       11.81        8.85      4.14 o 
   5  -5   0      162.91      130.58      7.25 o 
   6  -5   0       25.24       49.67     10.02 o 
   7  -5   0       16.05       33.36      9.56 o 
   0  -4   0     4808.21     5734.65    226.43 o 
   1  -4   0     1708.09     1662.18     38.32 o 
   2  -4   0      321.51      339.17     16.36 o 
   3  -4   0       35.28       36.17      4.04 o 
   4  -4   0      191.69      175.89      7.74 o 
   5  -4   0      256.61      228.44      9.22 o 
   6  -4   0      257.00      306.48     17.71 o 
   7  -4   0      142.96      157.09     11.83 o 
   8  -4   0      126.43      120.13     13.16 o 
   1  -3   0      517.02      620.85     13.19 o 
   2  -3   0      245.09      228.54      6.98 o 
   3  -3   0      792.21      740.27     18.32 o 
   4  -3   0      118.05      104.30     10.16 o 
   5  -3   0        6.53        5.71      4.96 o 
   6  -3   0       21.05       19.23      5.21 o 
   7  -3   0      122.89      122.18      8.04 o 
   8  -3   0       19.32       24.27     13.54 o 
   0  -2   0     1883.23     2034.38     81.57 o 
   1  -2   0      999.97      894.01     20.46 o 
   2  -2   0     3005.48     2701.90     61.01 o 
   3  -2   0      298.97      267.92      9.03 o 
   4  -2   0       78.16       81.91      5.39 o 
   5  -2   0      409.10      384.60     12.41 o 
   6  -2   0      418.85      381.50     13.17 o 
   7  -2   0       16.80       10.35      6.74 o 
   8  -2   0       26.97       52.96      8.63 o 
   1  -1   0      152.74      151.33      8.07 o 
   2  -1   0      331.56      324.18     13.71 o 
   3  -1   0      459.79      477.41     12.63 o 
   4  -1   0       32.91       24.21      5.98 o 
   5  -1   0      315.43      284.95     10.35 o 
   7  -1   0       45.14       50.02     12.66 o 
   8  -1   0       38.63      128.47     21.10 o 
   1   0   0      388.58      358.72      6.79 o 
   2   0   0     7793.13     7389.37    152.42 o 
   3   0   0        2.32        0.58      2.24 o 
   4   0   0       93.03      107.37      5.19 o 
   5   0   0       12.98       11.12      6.10 o 
   6   0   0      379.79      514.28     46.06 o 
   7   0   0       55.15       65.06      8.03 o 
   8   0   0        6.65       43.05     11.95 o 
   1   1   0      152.67      138.44      3.83 o 
   2   1   0      331.38      317.87      9.41 o 
   3   1   0      458.95      496.37     19.16 o 
   4   1   0       32.79       32.05      4.03 o 
   5   1   0      315.61      275.73      9.71 o 
   7   1   0       45.23       45.58      7.93 o 
   8   1   0       38.61      106.50      9.87 o 
   0   2   0     1883.06     2089.36     52.04 o 
   1   2   0      999.03      898.14     18.44 o 
   2   2   0     3005.35     2859.93     55.31 o 
   3   2   0      299.84      275.92      9.16 o 
   4   2   0       78.02       75.73      6.33 o 
   5   2   0      409.23      414.79     13.06 o 
   6   2   0      418.43      394.35     12.91 o 
   7   2   0       16.69       15.82      8.09 o 
   8   2   0       26.88       47.58      8.18 o 
   1   3   0      517.00      460.20     11.76 o 
   2   3   0      244.88      218.02      5.95 o 
   3   3   0      792.40      751.65     16.03 o 
   4   3   0      117.87      106.12     10.02 o 
   5   3   0        6.42        5.87      5.09 o 
   6   3   0       20.98       26.19      5.31 o 
   7   3   0      122.87      116.88      7.85 o 
   8   3   0       19.28       25.03      7.85 o 
   0   4   0     4811.01     5859.80    142.63 o 
   1   4   0     1710.49     1745.06     34.74 o 
   2   4   0      321.85      319.79     10.49 o 
   3   4   0       35.10       22.64      3.05 o 
   4   4   0      191.64      190.38      9.30 o 
   5   4   0      256.61      219.32     10.26 o 
   6   4   0      256.97      282.67     11.96 o 
   7   4   0      142.71      156.82      9.84 o 
   8   4   0      126.62       98.45     13.71 o 
   1   5   0        1.23       10.97      4.33 o 
   2   5   0       88.65       87.72      4.70 o 
   3   5   0      824.78      820.08     18.17 o 
   4   5   0       11.88       13.71      5.47 o 
   5   5   0      163.14      147.25      8.80 o 
   6   5   0       25.25       44.11      7.21 o 
   7   5   0       16.10       20.31     10.37 o 
   0   6   0     2444.89     2835.26     70.18 o 
   1   6   0      506.19      482.09     11.89 o 
   2   6   0      406.86      364.28     10.40 o 
   3   6   0        3.64        0.00      3.74 o 
   4   6   0      224.98      203.60      9.94 o 
   5   6   0       14.22       10.38      5.81 o 
   6   6   0        6.87       24.12      6.34 o 
   7   6   0      115.02      128.79      9.66 o 
   1   7   0      193.94      250.08     14.11 o 
   2   7   0      149.73      144.75      6.48 o 
   3   7   0      813.65      747.90     17.39 o 
   4   7   0        6.98        0.00      5.45 o 
   5   7   0        2.42        0.00      6.15 o 
   6   7   0       28.89       37.82      9.32 o 
   0   8   0      788.29      832.95     32.70 o 
   1   8   0      222.36      215.39     11.64 o 
   2   8   0      550.90      529.86     13.43 o 
   3   8   0       36.64       27.35      4.71 o 
   4   8   0       24.79       22.79      8.09 o 
   5   8   0      130.98      126.19      9.44 o 
   1   9   0        4.60        5.30      5.81 o 
   2   9   0        6.88        0.00      5.45 o 
   3   9   0       87.78       98.18     11.95 o 
   4   9   0       41.99       46.04     14.06 o 
   0  10   0       72.57       90.71     11.95 o 
   1  10   0       11.35        7.57      6.45 o 
   2  10   0        1.17        0.00      7.38 o 
   3  10   0        8.52       11.95      9.49 o 
  -3 -10   1       14.71       16.79     17.58 o 
  -2 -10   1       58.77       43.72     10.30 o 
  -1 -10   1        7.57        0.00     12.31 o 
   0 -10   1       43.14       61.34     10.07 o 
   1 -10   1       22.41       18.89      8.55 o 
   2 -10   1       24.04       15.54      9.20 o 
   3 -10   1      121.65      126.63     18.46 o 
  -4  -9   1       27.76        6.45     12.48 o 
  -3  -9   1       21.83       17.92      9.32 o 
  -2  -9   1       43.00       39.63      9.51 o 
  -1  -9   1       45.99       21.57      8.51 o 
   0  -9   1        2.37        0.00      7.66 o 
   1  -9   1       35.80       64.11      9.55 o 
   2  -9   1       20.91       28.92      8.95 o 
   3  -9   1       18.29       22.67     19.87 o 
   4  -9   1       38.18       44.51     10.36 o 
  -6  -8   1       38.50       27.30     11.04 o 
  -5  -8   1       25.56       41.26     10.46 o 
  -4  -8   1       21.96       17.00      8.69 o 
  -3  -8   1       20.82       22.79      9.32 o 
  -2  -8   1       95.17       73.11      9.51 o 
  -1  -8   1      163.64      179.03     12.55 o 
   0  -8   1      136.31      149.77     11.56 o 
   1  -8   1      279.94      280.54     22.85 o 
   2  -8   1       52.98       53.89      9.05 o 
   3  -8   1      109.00       95.97     11.15 o 
   4  -8   1       68.07       64.56     10.39 o 
   5  -8   1      104.27       86.62     12.07 o 
  -6  -7   1        7.77        0.00      9.12 o 
  -5  -7   1       37.63       43.03     14.42 o 
  -4  -7   1        8.41       16.46      8.19 o 
  -3  -7   1      382.36      343.77     16.77 o 
  -2  -7   1      177.09      180.19     12.29 o 
  -1  -7   1      568.70      556.90     21.73 o 
   0  -7   1      250.43      294.38     14.75 o 
   1  -7   1      388.74      405.87     12.31 o 
   2  -7   1      152.81      156.17     17.40 o 
   3  -7   1       87.05       86.96      9.88 o 
   4  -7   1       93.62       89.25     19.87 o 
   5  -7   1       48.89       38.63     10.20 o 
   6  -7   1       42.85       45.17     14.59 o 
  -7  -6   1       16.72       30.02     10.67 o 
  -6  -6   1       33.18       44.41     10.56 o 
  -5  -6   1       48.61       51.44      9.63 o 
  -4  -6   1       13.93       19.29      8.32 o 
  -3  -6   1      285.67      262.49     31.47 o 
  -2  -6   1      233.41      258.77     23.03 o 
  -1  -6   1       94.19      159.99     10.94 o 
   0  -6   1       71.15       84.38      8.82 o 
   1  -6   1      185.32      216.50      8.12 o 
   2  -6   1       59.46       58.06      9.68 o 
   3  -6   1      116.96      114.85     10.14 o 
   4  -6   1       22.66       34.86      7.87 o 
   5  -6   1      127.82      125.09     12.83 o 
   6  -6   1       10.82       15.54      9.04 o 
   7  -6   1       40.39       48.85     16.70 o 
  -7  -5   1       10.23       60.70     10.81 o 
  -6  -5   1       49.91       58.01      9.80 o 
  -5  -5   1       74.82       84.86     10.05 o 
  -4  -5   1      174.22      178.29      7.58 o 
  -3  -5   1       78.76       85.84      4.58 o 
  -2  -5   1      218.00      235.71     22.68 o 
  -1  -5   1      192.90      199.32      6.65 o 
   0  -5   1       12.14       18.09      6.86 o 
   1  -5   1       81.89       92.53      6.15 o 
   2  -5   1      206.80      200.47      7.66 o 
   3  -5   1       73.37       66.58      5.24 o 
   4  -5   1       78.12       81.12      5.73 o 
   5  -5   1       26.38       35.28      6.66 o 
   6  -5   1       37.08       29.49      9.03 o 
   7  -5   1       27.45       21.51      9.94 o 
  -8  -4   1        1.90        9.49     10.13 o 
  -7  -4   1       10.17       15.02      5.60 o 
  -6  -4   1       91.13      132.26      7.57 o 
  -5  -4   1      136.02      130.73     10.26 o 
  -4  -4   1      503.47      488.33     13.90 o 
  -3  -4   1      186.30      186.94      9.67 o 
  -2  -4   1       25.43       26.51      2.54 o 
   0  -4   1      155.88      193.00      9.57 o 
   1  -4   1      814.49      825.57     19.32 o 
   2  -4   1      252.72      246.70     10.16 o 
   3  -4   1      466.56      442.79     15.03 o 
   4  -4   1      141.20      147.51     10.98 o 
   5  -4   1      249.18      236.72      9.76 o 
   6  -4   1        0.37        3.28      4.85 o 
   7  -4   1       90.55       98.20      7.98 o 
   8  -4   1       56.24       63.05     11.74 o 
  -8  -3   1       45.95       60.57      7.25 o 
  -7  -3   1       26.05       28.37      6.13 o 
  -6  -3   1       21.74       23.80      5.15 o 
  -5  -3   1       70.11       67.36      6.17 o 
  -4  -3   1      103.02      104.16      8.47 o 
  -3  -3   1      129.92      125.47      7.47 o 
  -2  -3   1      306.07      312.05      9.24 o 
  -1  -3   1     1175.77     1108.24     31.70 o 
   0  -3   1      623.40      706.72     21.38 o 
   1  -3   1      570.67      484.72     12.41 o 
   2  -3   1       29.08       38.35      5.31 o 
   3  -3   1      218.76      203.40      8.58 o 
   4  -3   1      263.08      267.40      9.68 o 
   5  -3   1       26.03       20.86      5.52 o 
   6  -3   1       68.09       76.21     11.91 o 
   7  -3   1       29.77       48.22      6.68 o 
   8  -3   1        4.20        2.28      7.01 o 
  -8  -2   1        7.30        7.77     12.83 o 
  -7  -2   1       40.02       50.61      6.58 o 
  -6  -2   1       74.08       76.38      6.50 o 
  -5  -2   1      447.28      425.55     12.82 o 
  -4  -2   1      390.19      357.33     10.71 o 
  -3  -2   1       51.38       53.38      6.03 o 
  -2  -2   1       47.92       43.13      3.06 o 
   0  -2   1     1742.65     1935.46     54.57 o 
   1  -2   1      969.20      956.87     21.50 o 
   2  -2   1      330.47      340.66     11.01 o 
   3  -2   1      457.18      447.17     13.28 o 
   4  -2   1       68.25       59.36      5.29 o 
   5  -2   1      172.69      179.99      8.43 o 
   6  -2   1      228.72      260.51     15.09 o 
   7  -2   1       44.65       60.30      7.93 o 
   8  -2   1       52.34       80.17      9.53 o 
  -8  -1   1        4.86       52.53      9.67 o 
  -7  -1   1        6.19       20.47      6.92 o 
  -6  -1   1        5.17       45.71     13.01 o 
  -5  -1   1       34.56       36.00      5.28 o 
  -4  -1   1        4.32        2.18      4.58 o 
  -3  -1   1        3.45        3.57      3.47 o 
  -2  -1   1     6395.60     6059.55    130.67 o 
  -1  -1   1      279.60      247.10      6.05 o 
   0  -1   1     2436.85     2736.97     60.50 o 
   1  -1   1      694.68      722.84     34.26 o 
   2  -1   1      638.80      576.06     12.48 o 
   3  -1   1      662.36      656.53     16.31 o 
   4  -1   1       85.74       86.31      5.61 o 
   5  -1   1       31.81       33.53      5.48 o 
   6  -1   1      201.44      263.07     32.87 o 
   7  -1   1       51.06       55.58      7.87 o 
   8  -1   1      126.82      142.33     10.79 o 
  -8   0   1       23.30       13.64      7.56 o 
  -7   0   1        3.39        1.03      8.44 o 
  -5   0   1       57.31       68.42      6.08 o 
  -4   0   1        0.44        0.00      3.46 o 
  -3   0   1      142.36      135.74      4.67 o 
  -2   0   1     5050.12     4957.99    113.94 o 
  -1   0   1      176.06      130.25      4.34 o 
   1   0   1     3842.51     3542.62     73.26 o 
   2   0   1        0.42        0.00      2.18 o 
   3   0   1      855.76      776.00     17.24 o 
   4   0   1      317.87      323.25      8.77 o 
   5   0   1       57.43       50.20      7.03 o 
   6   0   1      156.43      152.31      9.54 o 
   7   0   1      160.78      172.19     11.23 o 
   8   0   1       26.24       17.79      7.61 o 
  -8   1   1        4.84       66.16      9.32 o 
  -7   1   1        6.16       20.81      6.44 o 
  -6   1   1        5.19       20.04      5.27 o 
  -5   1   1       34.56       37.61      5.27 o 
  -4   1   1        4.38        3.63      3.19 o 
  -3   1   1        3.44        2.67      5.10 o 
  -2   1   1     6392.65     5959.64    147.16 o 
  -1   1   1      278.70      230.88      5.36 o 
   0   1   1     2436.87     2819.18     48.17 o 
   1   1   1      694.59      658.11     17.85 o 
   2   1   1      638.29      572.88     15.47 o 
   3   1   1      662.50      666.30     17.92 o 
   4   1   1       85.47       77.03      4.88 o 
   5   1   1       31.77       33.39      4.36 o 
   6   1   1      201.36      260.58     15.65 o 
   7   1   1       51.13       47.21      7.69 o 
   8   1   1      126.78      155.25     11.95 o 
  -8   2   1        7.36       12.46     12.83 o 
  -7   2   1       40.25       52.04      9.49 o 
  -6   2   1       73.78       72.80      6.05 o 
  -5   2   1      447.45      423.57     13.57 o 
  -4   2   1      390.53      374.68     11.71 o 
  -3   2   1       51.61       58.30      4.45 o 
  -2   2   1       48.07       37.11      2.38 o 
  -1   2   1      386.63      360.46      8.23 o 
   0   2   1     1742.95     1967.85     34.19 o 
   1   2   1      968.85      928.27     19.39 o 
   2   2   1      330.68      317.58      7.69 o 
   3   2   1      457.59      462.44     13.26 o 
   4   2   1       68.03       60.15      5.40 o 
   5   2   1      173.19      167.35      8.36 o 
   6   2   1      229.15      253.41     10.22 o 
   7   2   1       44.69       54.24      8.36 o 
   8   2   1       52.29       95.43      9.71 o 
  -8   3   1       46.19       79.46     12.31 o 
  -7   3   1       26.14       38.20      6.00 o 
  -6   3   1       21.78       20.05      5.15 o 
  -5   3   1       70.09       67.62      6.41 o 
  -4   3   1      103.07      102.34      6.56 o 
  -3   3   1      129.58      127.53      4.15 o 
  -2   3   1      306.19      304.64      7.58 o 
  -1   3   1     1175.48     1068.28     22.37 o 
   0   3   1      623.23      688.93     12.79 o 
   1   3   1      570.62      508.75     11.09 o 
   2   3   1       29.04       36.78      2.85 o 
   3   3   1      218.46      202.31     10.39 o 
   4   3   1      263.01      286.63     10.61 o 
   5   3   1       26.14       36.80     12.83 o 
   6   3   1       68.22       70.75      6.42 o 
   7   3   1       29.69       41.25      6.00 o 
   8   3   1        4.23       13.44      7.81 o 
  -8   4   1        1.87       18.99      9.84 o 
  -7   4   1       10.11        8.95      8.61 o 
  -6   4   1       91.33      134.97     27.07 o 
  -5   4   1      135.60      121.35     12.13 o 
  -4   4   1      503.31      506.26     15.86 o 
  -3   4   1      186.48      188.93      5.97 o 
  -2   4   1       25.42       27.64      3.05 o 
  -1   4   1       69.51       83.39      5.90 o 
   0   4   1      155.91      171.92      4.72 o 
   1   4   1      814.33      795.44     17.38 o 
   2   4   1      252.89      235.58      7.38 o 
   3   4   1      465.95      466.33     10.90 o 
   4   4   1      141.62      148.67      8.55 o 
   5   4   1      248.82      234.08     10.30 o 
   6   4   1        0.35        0.29      5.31 o 
   7   4   1       90.60       91.31     17.40 o 
   8   4   1       56.36       88.25     12.31 o 
  -7   5   1       10.16       55.83      7.56 o 
  -6   5   1       49.82       42.19      6.70 o 
  -5   5   1       75.15       81.04      7.08 o 
  -4   5   1      174.33      191.32      9.44 o 
  -3   5   1       78.68       80.37      6.60 o 
  -2   5   1      217.67      228.64      7.03 o 
  -1   5   1      192.45      196.54      8.87 o 
   0   5   1       12.16        8.73      2.36 o 
   1   5   1       81.79       72.45      4.64 o 
   2   5   1      207.03      204.08     11.64 o 
   3   5   1       73.56       75.99      6.23 o 
   4   5   1       78.26       64.30      6.70 o 
   5   5   1       26.29       16.65      5.59 o 
   6   5   1       37.03       35.88      7.56 o 
   7   5   1       27.38       31.11      6.59 o 
  -7   6   1       16.68       44.68      7.70 o 
  -6   6   1       33.10       54.79      7.33 o 
  -5   6   1       48.66       48.86      6.83 o 
  -4   6   1       13.90        7.25      5.59 o 
  -3   6   1      285.70      271.65      8.32 o 
  -2   6   1      233.50      228.02      8.99 o 
  -1   6   1       94.29      112.24      7.20 o 
   0   6   1       70.97       95.97      4.24 o 
   1   6   1      185.25      200.17      7.10 o 
   2   6   1       59.37       51.24      4.63 o 
   3   6   1      116.61       97.51      5.35 o 
   4   6   1       22.69       19.08      6.86 o 
   5   6   1      128.02      126.16      9.49 o 
   6   6   1       10.76        8.80      6.09 o 
   7   6   1       40.18       55.27      7.66 o 
  -6   7   1        7.80       11.29      6.34 o 
  -5   7   1       37.59       43.69      7.08 o 
  -4   7   1        8.41        5.87      5.59 o 
  -3   7   1      382.29      357.15     10.07 o 
  -2   7   1      177.23      159.60      6.73 o 
  -1   7   1      569.68      595.01     14.27 o 
   0   7   1      250.39      299.92      9.70 o 
   1   7   1      389.25      408.06     10.80 o 
   2   7   1      152.54      143.08      9.37 o 
   3   7   1       86.99       84.82      5.42 o 
   4   7   1       93.86       82.60     17.76 o 
   5   7   1       48.98       46.97      8.26 o 
   6   7   1       42.76       42.76      7.45 o 
  -6   8   1       38.38       35.03      7.45 o 
  -5   8   1       25.61       30.16      6.91 o 
  -4   8   1       21.87       18.76      6.31 o 
  -3   8   1       20.85       30.57      4.89 o 
  -2   8   1       95.36       77.41      5.30 o 
  -1   8   1      163.59      193.73      7.24 o 
   0   8   1      136.48      164.20      8.82 o 
   1   8   1      279.26      289.32     11.65 o 
   2   8   1       52.92       55.97      4.95 o 
   3   8   1      109.13      117.28      6.28 o 
   4   8   1       67.80       56.20      7.16 o 
   5   8   1      104.31      113.12      9.19 o 
  -4   9   1       27.73       27.29      6.70 o 
  -3   9   1       21.80       30.26      6.50 o 
  -2   9   1       42.73       38.05     13.19 o 
  -1   9   1       45.88       42.65      9.49 o 
   0   9   1        2.41        0.00      5.72 o 
   1   9   1       35.83       58.47      7.20 o 
   2   9   1       20.89       18.00      7.91 o 
   3   9   1       18.20       29.55     14.42 o 
   4   9   1       38.16       44.55      7.41 o 
  -3  10   1       14.72       13.01     10.55 o 
  -2  10   1       58.87       61.05      7.41 o 
  -1  10   1        7.56        9.86      6.56 o 
   0  10   1       43.04       54.40      7.70 o 
   1  10   1       22.33       17.93      6.70 o 
   2  10   1       24.16       21.83      6.83 o 
   3  10   1      121.58      106.18     14.06 o 
  -3 -10   2        2.04        5.15     12.13 o 
  -2 -10   2       18.87       14.35      9.26 o 
  -1 -10   2        2.74        0.00      8.05 o 
   0 -10   2       35.18       38.84      9.07 o 
   1 -10   2      149.37      154.40     12.90 o 
   2 -10   2        5.58        0.00      8.44 o 
   3 -10   2       13.75       30.71     10.01 o 
  -5  -9   2       13.88       18.59     10.20 o 
  -4  -9   2       43.71       35.15      9.96 o 
  -3  -9   2       14.57        9.04      8.51 o 
  -2  -9   2        3.34        0.00      7.94 o 
  -1  -9   2       77.69       88.13     22.15 o 
   0  -9   2       41.83       50.07      9.44 o 
   1  -9   2       32.83       35.85      8.26 o 
   2  -9   2       63.11       66.84      9.91 o 
   3  -9   2       40.29       22.19      9.54 o 
   4  -9   2       95.62       91.46     12.25 o 
  -6  -8   2       17.15       18.52     13.89 o 
  -5  -8   2      102.74       83.41     11.37 o 
  -4  -8   2      141.86      134.17     12.66 o 
  -3  -8   2      186.20      155.54     12.01 o 
  -2  -8   2      165.64      172.13     40.08 o 
  -1  -8   2      285.20      279.98     14.91 o 
   0  -8   2      108.64      117.79     10.44 o 
   1  -8   2       44.67       56.59      8.66 o 
   2  -8   2       18.68       16.38      8.35 o 
   3  -8   2       92.48       90.50     10.96 o 
   4  -8   2       31.58       23.39      8.69 o 
   5  -8   2       49.10       63.82     13.36 o 
  -6  -7   2       33.09       29.73     10.05 o 
  -5  -7   2      266.85      264.33     15.82 o 
  -4  -7   2       16.59        7.01     18.28 o 
  -3  -7   2      327.18      287.72     18.28 o 
  -2  -7   2       74.22       66.15      9.07 o 
  -1  -7   2      223.99      225.47     14.59 o 
   0  -7   2      116.29      139.28      7.38 o 
   1  -7   2      185.14      224.55      8.88 o 
   2  -7   2       82.57       88.57      9.51 o 
   3  -7   2      110.01      106.08     10.86 o 
   4  -7   2       72.25       67.96     10.05 o 
   5  -7   2      153.41      137.95     12.84 o 
   6  -7   2       16.25       14.50     20.74 o 
  -7  -6   2        1.24       34.37     10.53 o 
  -6  -6   2       82.56       75.71     11.40 o 
  -5  -6   2       61.61       40.83     10.90 o 
  -4  -6   2      828.09      747.39     27.33 o 
  -3  -6   2      111.79      102.25      9.96 o 
  -2  -6   2     1510.00     1357.02     42.51 o 
  -1  -6   2      236.48      241.54     12.80 o 
   0  -6   2       29.55       44.57     12.48 o 
   1  -6   2        6.35       27.23      4.61 o 
   2  -6   2      247.58      254.33      9.59 o 
   3  -6   2       39.51       46.98      5.12 o 
   4  -6   2      121.14      100.29     10.55 o 
   5  -6   2       52.13       59.90     10.05 o 
   6  -6   2       42.10       52.61     10.22 o 
   7  -6   2       24.38       34.88     11.12 o 
  -7  -5   2       41.81       45.45     11.95 o 
  -6  -5   2       63.11       76.61     10.46 o 
  -5  -5   2       86.83       81.50     11.08 o 
  -4  -5   2       14.67       14.21      7.72 o 
  -3  -5   2      103.37       83.84      9.04 o 
  -2  -5   2      956.08      817.75     27.58 o 
  -1  -5   2       91.02       98.99      8.33 o 
   0  -5   2       58.94       76.28      7.58 o 
   1  -5   2      242.26      254.77      8.45 o 
   2  -5   2       96.00      105.54      6.06 o 
   3  -5   2      177.61      157.92      7.54 o 
   4  -5   2       65.40       60.52      5.75 o 
   5  -5   2      292.18      265.70     10.33 o 
   6  -5   2      194.65      186.77     13.76 o 
   7  -5   2       16.33       38.38      9.87 o 
  -8  -4   2       30.44       30.57     10.21 o 
  -7  -4   2       28.18       32.87      9.14 o 
  -6  -4   2       84.86      107.58      7.15 o 
  -5  -4   2       71.74       66.12      5.73 o 
  -4  -4   2      216.23      205.11      7.92 o 
  -3  -4   2      416.87      443.60     16.30 o 
  -2  -4   2      499.86      500.91     21.62 o 
  -1  -4   2      510.05      639.01     19.76 o 
   0  -4   2     1026.60     1203.99     36.42 o 
   1  -4   2      966.67     1032.47     23.52 o 
   2  -4   2      690.89      723.97     18.98 o 
   3  -4   2      303.45      280.61      9.46 o 
   4  -4   2       36.59       29.64      5.17 o 
   5  -4   2      380.19      377.45     12.45 o 
   6  -4   2      167.25      156.49     10.36 o 
   7  -4   2       57.43       61.07      9.01 o 
   8  -4   2      104.07      115.00     13.43 o 
  -8  -3   2        7.22        8.78     11.69 o 
  -7  -3   2      113.24      134.10      8.73 o 
  -6  -3   2       14.88       22.82      6.95 o 
  -5  -3   2       31.66       18.16      5.05 o 
  -4  -3   2      164.58      168.91     10.23 o 
  -3  -3   2      173.68      171.66      6.24 o 
  -2  -3   2      111.43      111.35      4.17 o 
   0  -3   2     1203.13     1388.61     39.78 o 
   2  -3   2      234.47      213.06      7.37 o 
   3  -3   2     1166.22     1160.36     27.66 o 
   4  -3   2       32.96       36.89      8.61 o 
   5  -3   2      134.10      122.59      9.48 o 
   6  -3   2       57.06       59.01      6.43 o 
   7  -3   2       70.69       76.22      7.36 o 
   8  -3   2       18.63       12.23     16.35 o 
  -8  -2   2       69.24       66.72     12.66 o 
  -7  -2   2       30.74       43.99      6.25 o 
  -6  -2   2      136.23      145.66      8.01 o 
  -5  -2   2       80.16       83.47      6.21 o 
  -4  -2   2     1738.48     1633.64     38.08 o 
  -3  -2   2      546.63      488.97     12.77 o 
  -2  -2   2       71.96       48.52      4.22 o 
  -1  -2   2      616.51      672.59     18.27 o 
   0  -2   2      716.55      812.19     24.11 o 
   1  -2   2     1707.07     1861.43     38.67 o 
   2  -2   2        5.87       11.32      2.80 o 
   3  -2   2      739.05      691.77     17.45 o 
   4  -2   2      151.48      152.69      7.18 o 
   5  -2   2       58.01       65.98     18.20 o 
   6  -2   2       20.71       31.47      5.58 o 
   7  -2   2        3.00       11.41      6.78 o 
   8  -2   2       53.01       58.91      8.84 o 
  -8  -1   2        7.22       41.44      7.66 o 
  -7  -1   2      282.67      281.54     13.46 o 
  -6  -1   2        7.66       20.70      5.43 o 
  -5  -1   2        0.57        0.00      4.43 o 
  -4  -1   2       29.60       24.09      3.99 o 
  -3  -1   2      322.58      298.85      6.84 o 
  -2  -1   2     8213.68     7619.48    166.73 o 
  -1  -1   2     1052.16      976.69     26.04 o 
   0  -1   2      341.96      356.36      7.15 o 
   1  -1   2     3756.32     3457.29     63.07 o 
   2  -1   2      592.86      566.58     11.31 o 
   3  -1   2       13.03       14.81      2.13 o 
   4  -1   2       40.13       49.81      2.90 o 
   5  -1   2      143.12      142.70      9.63 o 
   6  -1   2       28.69       48.73      6.97 o 
   7  -1   2      178.57      176.64     11.37 o 
   8  -1   2       25.95       22.48     13.36 o 
  -8   0   2       52.52       69.54     20.74 o 
  -7   0   2       23.39       76.85      8.39 o 
  -6   0   2       88.81      104.41     10.37 o 
  -5   0   2      614.20      588.12     14.48 o 
  -4   0   2     2214.48     2111.06     44.84 o 
  -3   0   2     1075.88     1009.06     21.99 o 
  -2   0   2    38148.18    33845.92    953.00 o 
  -1   0   2        0.02        0.00      2.64 o 
   0   0   2     2756.97     3171.45     80.18 o 
   1   0   2       11.09       13.71      3.87 o 
   2   0   2       77.23       60.88      3.29 o 
   3   0   2       44.57       43.32      3.24 o 
   4   0   2       26.34       24.49      5.61 o 
   5   0   2      194.36      190.66      6.78 o 
   6   0   2      129.90      129.78      9.38 o 
   7   0   2       28.49       34.22      7.41 o 
   8   0   2       29.87       55.26     19.87 o 
  -8   1   2        7.16       41.28      8.07 o 
  -7   1   2      282.83      309.81     24.61 o 
  -6   1   2        7.62        7.19      5.80 o 
  -5   1   2        0.59        0.00      3.71 o 
  -4   1   2       29.47       28.85      4.92 o 
  -3   1   2      322.54      303.14      9.26 o 
  -2   1   2     8213.34     7785.53    177.43 o 
  -1   1   2     1052.63      938.09     19.37 o 
   0   1   2      341.46      374.73     12.48 o 
   1   1   2     3757.78     3448.80     84.76 o 
   2   1   2      592.25      570.00     15.36 o 
   3   1   2       12.99       13.16      3.45 o 
   4   1   2       40.06       44.38      4.62 o 
   5   1   2      142.88      146.72      6.53 o 
   6   1   2       28.61       46.28      7.76 o 
   7   1   2      178.78      199.09     21.10 o 
   8   1   2       26.03       30.13      8.00 o 
  -8   2   2       69.19       70.53      8.77 o 
  -7   2   2       30.53       38.68      9.49 o 
  -6   2   2      136.10      163.42      8.18 o 
  -5   2   2       80.39       79.76     11.60 o 
  -4   2   2     1737.78     1702.89     42.77 o 
  -3   2   2      546.66      496.09     14.11 o 
  -2   2   2       72.13       57.54      3.62 o 
  -1   2   2      615.91      541.97     12.49 o 
   0   2   2      716.75      820.31     14.75 o 
   1   2   2     1708.46     1618.10     34.86 o 
   2   2   2        5.96        7.34      3.29 o 
   3   2   2      739.12      726.51     19.32 o 
   4   2   2      151.38      152.80      7.41 o 
   5   2   2       57.92       67.38      5.83 o 
   6   2   2       20.64       33.68      4.94 o 
   7   2   2        3.00       15.71      6.82 o 
   8   2   2       52.94       55.12      8.53 o 
  -8   3   2        7.18       11.25      8.79 o 
  -7   3   2      112.93      121.52     17.40 o 
  -6   3   2       15.01       26.46      7.91 o 
  -5   3   2       31.48       21.61      5.34 o 
  -4   3   2      164.43      166.74      8.51 o 
  -3   3   2      173.42      165.90      4.98 o 
  -2   3   2      111.59      106.52      4.31 o 
  -1   3   2       47.32       46.32      2.94 o 
   0   3   2     1203.30     1385.60     24.68 o 
   1   3   2       46.96       67.72      3.44 o 
   2   3   2      234.08      217.30      6.38 o 
   3   3   2     1166.91     1192.23     24.52 o 
   4   3   2       32.86       27.63      6.86 o 
   5   3   2      133.72      120.14      7.66 o 
   6   3   2       57.31       55.54      7.56 o 
   7   3   2       70.82       79.46     11.60 o 
   8   3   2       18.53        5.10      7.34 o 
  -8   4   2       30.44       28.48      9.84 o 
  -7   4   2       28.28       36.72      6.45 o 
  -6   4   2       84.91      100.07      7.51 o 
  -5   4   2       72.05       63.04      6.45 o 
  -4   4   2      216.56      201.96     13.01 o 
  -3   4   2      417.28      433.62     10.49 o 
  -2   4   2      500.29      501.88     11.66 o 
  -1   4   2      510.95      567.81     24.62 o 
   0   4   2     1026.39     1252.45     22.31 o 
   1   4   2      965.67      957.22     20.95 o 
   2   4   2      691.32      650.62     15.18 o 
   3   4   2      304.07      282.54     12.89 o 
   4   4   2       36.60       32.94      5.72 o 
   5   4   2      380.05      371.22     13.47 o 
   6   4   2      167.26      168.12     17.05 o 
   7   4   2       57.51       57.43      8.26 o 
   8   4   2      104.29      112.86     14.06 o 
  -7   5   2       42.06       48.69      6.95 o 
  -6   5   2       63.08       68.51     10.02 o 
  -5   5   2       86.89       84.92      7.33 o 
  -4   5   2       14.54        8.40      3.56 o 
  -3   5   2      103.43       82.96      5.88 o 
  -2   5   2      956.63      876.02     18.90 o 
  -1   5   2       91.06       85.78      4.46 o 
   0   5   2       58.89       68.72      4.21 o 
   1   5   2      242.28      249.60      7.29 o 
   2   5   2       95.85       95.37      5.20 o 
   3   5   2      177.16      159.91      6.34 o 
   4   5   2       65.11       62.82      6.46 o 
   5   5   2      292.18      260.59     11.31 o 
   6   5   2      194.66      200.65     21.10 o 
   7   5   2       16.36       23.75      6.66 o 
  -7   6   2        1.22       11.15      6.70 o 
  -6   6   2       82.58       66.48      7.66 o 
  -5   6   2       61.18       48.64      6.95 o 
  -4   6   2      827.64      811.24     23.09 o 
  -3   6   2      112.59       98.51      8.38 o 
  -2   6   2     1510.63     1417.59     29.72 o 
  -1   6   2      236.48      239.03      7.88 o 
   0   6   2       29.68       42.67      3.16 o 
   1   6   2        6.36       19.43      5.08 o 
   2   6   2      247.46      259.13      8.16 o 
   3   6   2       39.11       49.00      4.41 o 
   4   6   2      121.04      115.29      7.94 o 
   5   6   2       52.21       53.23      7.08 o 
   6   6   2       42.17       38.34      6.95 o 
   7   6   2       24.42       24.20      6.91 o 
  -6   7   2       33.14       46.26      7.45 o 
  -5   7   2      266.94      253.79     24.08 o 
  -4   7   2       16.46       14.24      8.61 o 
  -3   7   2      327.57      300.93      9.10 o 
  -2   7   2       74.28       79.10      6.21 o 
  -1   7   2      223.85      253.37     11.30 o 
   0   7   2      115.96      138.42      5.92 o 
   1   7   2      185.26      222.69     11.88 o 
   2   7   2       82.92       80.75      5.18 o 
   3   7   2      110.31      112.34      5.95 o 
   4   7   2       72.33       61.07      7.16 o 
   5   7   2      153.06      144.53     10.37 o 
   6   7   2       16.34       16.52     13.54 o 
  -6   8   2       17.13       36.65      7.58 o 
  -5   8   2      102.50      113.90      9.07 o 
  -4   8   2      141.79      130.63     15.82 o 
  -3   8   2      186.48      158.52      7.05 o 
  -2   8   2      165.52      147.80     11.66 o 
  -1   8   2      284.97      299.27      9.18 o 
   0   8   2      108.74      104.78      7.71 o 
   1   8   2       44.59       47.27      9.84 o 
   2   8   2       18.63       19.93      4.27 o 
   3   8   2       92.83      101.98      6.09 o 
   4   8   2       31.63       21.29      6.41 o 
   5   8   2       49.12       58.86      7.56 o 
  -5   9   2       13.98       12.86      7.21 o 
  -4   9   2       43.82       38.50      7.08 o 
  -3   9   2       14.49        0.00      6.68 o 
  -2   9   2        3.33        9.67      4.20 o 
  -1   9   2       77.75       83.72      7.45 o 
   0   9   2       42.07       72.41      7.33 o 
   1   9   2       32.84       44.99      6.70 o 
   2   9   2       63.01       87.49     13.71 o 
   3   9   2       40.42       34.46     10.55 o 
   4   9   2       95.72      101.32      8.66 o 
  -3  10   2        2.06        0.00      9.14 o 
  -2  10   2       18.83       22.31      6.75 o 
  -1  10   2        2.71        4.13     13.71 o 
   0  10   2       35.25       44.60      9.67 o 
   1  10   2      149.45      175.66     10.07 o 
   2  10   2        5.60        0.00     10.02 o 
   3  10   2       13.66       19.69      9.84 o 
  -3 -10   3        1.86        0.00      8.87 o 
  -2 -10   3       41.26       40.86      9.76 o 
  -1 -10   3      186.22      178.36     17.58 o 
   0 -10   3      118.13      119.53     11.93 o 
   1 -10   3       26.10       51.87      9.55 o 
   2 -10   3       62.91       64.59     10.41 o 
  -4  -9   3       26.39       12.77      9.61 o 
  -3  -9   3        6.60        2.00      8.33 o 
  -2  -9   3       55.08       51.87     14.94 o 
  -1  -9   3       22.37       23.05     10.55 o 
   0  -9   3        4.24        0.00      7.94 o 
   1  -9   3       61.69       74.64      9.51 o 
   2  -9   3       63.67       54.16      9.71 o 
   3  -9   3       63.75       82.45     19.51 o 
   4  -9   3       37.79       53.06     18.46 o 
  -6  -8   3       34.30       28.30     14.77 o 
  -5  -8   3       15.82       22.69      9.62 o 
  -4  -8   3       86.69       64.97     10.71 o 
  -3  -8   3      139.60      125.26     11.46 o 
  -2  -8   3       33.60       36.89      8.44 o 
  -1  -8   3      193.95      168.00     12.83 o 
   0  -8   3      122.41      144.06      8.84 o 
   1  -8   3      125.52      100.18     10.05 o 
   2  -8   3      104.92      111.63     10.80 o 
   3  -8   3       78.51       72.26     18.81 o 
   4  -8   3       30.18       36.33      9.38 o 
   5  -8   3       37.84       52.09     10.81 o 
  -6  -7   3        6.24        3.84      8.89 o 
  -5  -7   3       81.38       70.55     10.71 o 
  -4  -7   3      212.50      190.57     13.34 o 
  -3  -7   3      146.90      139.12     11.31 o 
  -2  -7   3      443.71      397.20     18.01 o 
  -1  -7   3      256.28      261.45     14.03 o 
   0  -7   3      222.44      235.77      9.50 o 
   1  -7   3      146.26      131.42      7.41 o 
   2  -7   3       88.01       82.06      9.84 o 
   3  -7   3       85.85       69.43      9.61 o 
   4  -7   3       70.18       79.49     10.46 o 
   5  -7   3      219.39      226.20     26.55 o 
   6  -7   3        0.23        0.00      9.50 o 
  -7  -6   3        8.12       11.06     15.12 o 
  -6  -6   3        3.79       20.66      9.03 o 
  -5  -6   3      210.96      195.53     13.43 o 
  -4  -6   3      354.25      344.21     16.92 o 
  -3  -6   3      309.56      238.28     27.07 o 
  -2  -6   3      117.57       87.68      9.19 o 
  -1  -6   3      132.05      120.42      9.70 o 
   0  -6   3      178.86      227.85     11.77 o 
   1  -6   3      169.20      181.82      8.21 o 
   2  -6   3       89.17       93.52      6.63 o 
   3  -6   3      155.56      133.03      7.55 o 
   4  -6   3      319.70      276.04     11.03 o 
   5  -6   3      256.70      220.42     14.78 o 
   6  -6   3      350.06      322.15     17.91 o 
   7  -6   3       21.70       24.34     10.73 o 
  -7  -5   3       59.42       70.37     10.56 o 
  -6  -5   3       54.42       63.30     10.30 o 
  -5  -5   3      317.06      308.61     16.36 o 
  -4  -5   3       75.35       64.72     12.31 o 
  -3  -5   3      158.29      142.22     10.71 o 
  -2  -5   3       66.47       75.38     10.72 o 
  -1  -5   3      148.32      186.51     10.72 o 
   0  -5   3      134.84      145.22      9.30 o 
   2  -5   3      113.43      113.96      6.30 o 
   3  -5   3        0.30        0.00      5.24 o 
   4  -5   3      465.13      447.89     13.72 o 
   5  -5   3       36.57       37.57      5.69 o 
   6  -5   3      188.48      193.02     10.61 o 
   7  -5   3       40.40       36.80     10.01 o 
  -8  -4   3       24.96       29.30     10.11 o 
  -7  -4   3       13.93       26.34      9.16 o 
  -6  -4   3      216.18      230.87     12.98 o 
  -5  -4   3       12.46       13.65      5.29 o 
  -4  -4   3       41.56       45.40      4.43 o 
  -3  -4   3      424.68      413.24     11.46 o 
  -2  -4   3      410.12      387.67     14.89 o 
  -1  -4   3      813.83      900.17     26.85 o 
   0  -4   3      479.53      589.63     19.64 o 
   1  -4   3      905.47      941.09     22.55 o 
   2  -4   3      804.49      783.50     19.74 o 
   3  -4   3      352.67      326.73     10.77 o 
   4  -4   3      211.83      220.03      9.11 o 
   5  -4   3      129.10      114.35      7.34 o 
   6  -4   3       39.80       33.85      6.14 o 
   7  -4   3        2.49       11.02      5.83 o 
  -8  -3   3        4.41       12.56      6.00 o 
  -7  -3   3       10.19       14.58      5.53 o 
  -6  -3   3       87.72       81.31      6.47 o 
  -5  -3   3       71.80       64.53      5.71 o 
  -4  -3   3       75.65       73.72      9.42 o 
  -3  -3   3      248.84      229.55      7.43 o 
  -2  -3   3        4.27        7.74      4.62 o 
  -1  -3   3      374.10      342.28     12.55 o 
   0  -3   3      990.51     1116.98     32.94 o 
   2  -3   3      940.21      889.72     21.18 o 
   3  -3   3      116.63      128.96      6.52 o 
   4  -3   3      226.03      230.40      8.96 o 
   5  -3   3       19.21        9.04      5.16 o 
   6  -3   3        5.21        8.84      5.90 o 
   7  -3   3        2.82        0.52      6.87 o 
   8  -3   3        5.18        0.00      7.23 o 
  -8  -2   3       80.40       98.14     10.55 o 
  -7  -2   3      145.77      144.72      8.77 o 
  -6  -2   3      202.90      211.44      9.21 o 
  -5  -2   3       16.69       20.78      4.80 o 
  -4  -2   3      331.14      307.52      9.62 o 
  -3  -2   3      528.85      478.94     12.62 o 
  -2  -2   3     1407.02     1287.31     29.10 o 
  -1  -2   3     2303.36     2281.19     62.90 o 
   0  -2   3      947.82     1101.52     20.79 o 
   1  -2   3     3195.59     3022.87     55.59 o 
   2  -2   3      416.53      407.94     11.42 o 
   3  -2   3      468.50      441.94      9.61 o 
   4  -2   3      522.65      490.15     13.45 o 
   5  -2   3      351.49      334.81     11.70 o 
   6  -2   3       29.10       43.40      9.49 o 
   7  -2   3       84.38       77.75     16.88 o 
   8  -2   3       25.80       30.94     21.27 o 
  -8  -1   3        2.38        0.22      7.38 o 
  -7  -1   3       16.89       21.99      6.76 o 
  -6  -1   3      162.87      148.45      8.22 o 
  -5  -1   3      167.51      152.23      5.02 o 
  -4  -1   3     2260.96     2224.66     43.97 o 
  -3  -1   3      162.08      175.73      7.61 o 
  -2  -1   3     3845.69     3536.32     77.79 o 
  -1  -1   3     1430.75     1549.87     60.12 o 
   0  -1   3     1484.01     1556.62     28.51 o 
   2  -1   3       44.21       41.68      2.41 o 
   3  -1   3      182.94      187.79      5.25 o 
   4  -1   3      213.83      203.96      5.92 o 
   5  -1   3      111.72      114.89     10.50 o 
   6  -1   3      286.66      286.63     13.52 o 
   7  -1   3       20.79       31.64      7.61 o 
   8  -1   3        0.58        1.56      6.81 o 
  -8   0   3        1.44       22.90      7.08 o 
  -7   0   3        0.28        0.00      5.91 o 
  -6   0   3      145.81      134.61      9.54 o 
  -5   0   3      134.75      137.03      7.60 o 
  -4   0   3     6757.19     6724.62    139.07 o 
  -3   0   3      156.74      162.35      5.39 o 
  -2   0   3     5467.95     4935.35    101.97 o 
  -1   0   3     1676.59     1400.50     29.35 o 
   0   0   3      583.67      632.82     11.87 o 
   1   0   3      708.56     1000.43    105.83 o 
   2   0   3     1272.60     1204.26     25.74 o 
   3   0   3      130.86      108.96      4.59 o 
   4   0   3      346.64      377.87     10.25 o 
   5   0   3      185.20      171.24      6.73 o 
   6   0   3      215.52      206.76     11.30 o 
   7   0   3       15.01       20.55      6.96 o 
   8   0   3        2.79        5.86      9.32 o 
  -8   1   3        2.37       15.03      7.22 o 
  -7   1   3       16.87       26.05      6.81 o 
  -6   1   3      163.27      150.54      7.59 o 
  -5   1   3      167.58      154.65      7.35 o 
  -4   1   3     2260.35     2262.50     56.02 o 
  -3   1   3      162.19      187.61     10.23 o 
  -2   1   3     3845.92     3599.95     70.65 o 
  -1   1   3     1427.94     1788.26     56.26 o 
   0   1   3     1485.11     1523.40     32.20 o 
   2   1   3       44.27       42.36      3.63 o 
   3   1   3      182.95      178.52     10.72 o 
   4   1   3      213.12      210.98      8.18 o 
   5   1   3      111.91       97.58      5.81 o 
   6   1   3      286.34      295.58      9.42 o 
   7   1   3       20.72       19.39      9.84 o 
   8   1   3        0.58        5.05      6.87 o 
  -8   2   3       80.26       91.66      9.80 o 
  -7   2   3      146.01      139.94     13.01 o 
  -6   2   3      202.51      218.93      9.36 o 
  -5   2   3       16.58       12.03      4.98 o 
  -4   2   3      331.31      318.23     10.71 o 
  -3   2   3      528.93      486.48     10.78 o 
  -2   2   3     1407.44     1301.14     26.39 o 
  -1   2   3     2303.59     2263.52     39.62 o 
   0   2   3      945.69     1084.73     27.70 o 
   1   2   3     3196.92     3058.65     74.85 o 
   2   2   3      416.63      375.90     11.76 o 
   3   2   3      469.20      448.25     18.81 o 
   4   2   3      523.21      491.96     18.46 o 
   5   2   3      351.14      317.55     11.56 o 
   6   2   3       29.02       37.01      4.62 o 
   7   2   3       84.29       85.00      8.87 o 
   8   2   3       25.88       24.17      8.03 o 
  -8   3   3        4.38       15.47      9.49 o 
  -7   3   3       10.23        5.92     11.08 o 
  -6   3   3       87.47       83.00      6.66 o 
  -5   3   3       71.97       63.78      6.31 o 
  -4   3   3       75.83       81.91     10.72 o 
  -3   3   3      249.17      232.49      6.33 o 
  -2   3   3        4.28        5.88      4.33 o 
  -1   3   3      374.11      351.02      8.36 o 
   0   3   3      990.03     1140.41     20.37 o 
   1   3   3        1.66        3.35      2.42 o 
   2   3   3      939.49      892.89     18.90 o 
   3   3   3      116.69      131.70      4.82 o 
   4   3   3      225.87      238.74      9.66 o 
   5   3   3       19.27       15.53      4.95 o 
   6   3   3        5.11        0.00      4.73 o 
   7   3   3        2.83        4.57      8.44 o 
   8   3   3        5.19        6.97      7.67 o 
  -8   4   3       25.00       17.93      9.49 o 
  -7   4   3       13.82       14.07      5.84 o 
  -6   4   3      216.35      228.26     10.55 o 
  -5   4   3       12.52       23.03      5.72 o 
  -4   4   3       41.60       39.86      6.58 o 
  -3   4   3      424.95      420.60     10.17 o 
  -2   4   3      410.16      389.31      9.57 o 
  -1   4   3      812.42      859.10     29.70 o 
   0   4   3      480.05      615.55     11.68 o 
   1   4   3      905.03      961.65     20.28 o 
   2   4   3      805.43      813.69     17.55 o 
   3   4   3      352.46      336.66      8.78 o 
   4   4   3      212.22      198.04     14.77 o 
   5   4   3      129.07      100.91      7.31 o 
   6   4   3       39.78       40.71      6.08 o 
   7   4   3        2.45       14.85      5.74 o 
  -7   5   3       59.37       72.18      7.69 o 
  -6   5   3       54.30       61.34     12.48 o 
  -5   5   3      316.89      335.84     13.01 o 
  -4   5   3       75.38       73.70      4.18 o 
  -3   5   3      158.58      160.56      6.18 o 
  -2   5   3       66.43       66.84      7.47 o 
  -1   5   3      148.38      159.75      6.41 o 
   0   5   3      135.01      134.75      5.11 o 
   1   5   3        3.64       26.72      6.68 o 
   2   5   3      113.46       99.92      5.40 o 
   3   5   3        0.30        1.83      3.53 o 
   4   5   3      464.47      442.67     15.04 o 
   5   5   3       36.40       34.51      5.97 o 
   6   5   3      188.96      186.15      9.80 o 
   7   5   3       40.39       45.82      8.09 o 
  -7   6   3        8.25        2.59      6.09 o 
  -6   6   3        3.79       14.59      5.97 o 
  -5   6   3      211.34      211.31     10.44 o 
  -4   6   3      354.22      354.45     13.05 o 
  -3   6   3      309.67      255.04      8.17 o 
  -2   6   3      117.98       99.59      6.32 o 
  -1   6   3      132.05      145.60      6.06 o 
   0   6   3      178.74      226.43      6.98 o 
   1   6   3      168.56      169.76      6.64 o 
   2   6   3       89.57       77.50      5.11 o 
   3   6   3      155.69      139.98      9.21 o 
   4   6   3      319.29      296.74     12.31 o 
   5   6   3      256.44      263.35     11.44 o 
   6   6   3      350.65      352.17     30.41 o 
   7   6   3       21.61       31.91      7.20 o 
  -6   7   3        6.20        8.02      6.09 o 
  -5   7   3       81.19       77.19      7.83 o 
  -4   7   3      212.62      217.51     10.44 o 
  -3   7   3      146.92      134.65      6.51 o 
  -2   7   3      443.28      429.31     11.45 o 
  -1   7   3      256.44      279.68      8.87 o 
   0   7   3      222.04      221.92      9.94 o 
   1   7   3      146.88      141.75      8.55 o 
   2   7   3       88.09       82.66      6.04 o 
   3   7   3       85.92       87.59      6.29 o 
   4   7   3       70.19       77.85     13.89 o 
   5   7   3      219.38      214.53     10.93 o 
   6   7   3        0.23        3.54      7.56 o 
  -6   8   3       34.34       39.63      7.70 o 
  -5   8   3       15.87       20.81      6.83 o 
  -4   8   3       86.35       71.86      7.70 o 
  -3   8   3      139.68      123.44      6.47 o 
  -2   8   3       33.65       36.70      4.53 o 
  -1   8   3      193.79      166.56      7.22 o 
   0   8   3      122.27      153.91      8.94 o 
   1   8   3      125.98      105.54      7.66 o 
   2   8   3      104.68      123.89      6.34 o 
   3   8   3       78.64       74.31      8.48 o 
   4   8   3       30.35       34.53      6.56 o 
   5   8   3       37.75       43.14      7.08 o 
  -4   9   3       26.36       25.40     15.29 o 
  -3   9   3        6.59       10.72      6.33 o 
  -2   9   3       54.97       51.20      5.35 o 
  -1   9   3       22.21       26.18      6.15 o 
   0   9   3        4.29        6.37      6.50 o 
   1   9   3       61.44       81.39      7.56 o 
   2   9   3       63.71       63.44      9.49 o 
   3   9   3       63.53       54.50     11.25 o 
   4   9   3       37.77       37.78      9.32 o 
  -3  10   3        1.84        0.00      9.84 o 
  -2  10   3       41.34       41.56      7.06 o 
  -1  10   3      185.87      208.06     10.91 o 
   0  10   3      118.07      147.59     11.60 o 
   1  10   3       26.02       66.73      7.94 o 
   2  10   3       62.87       81.73      8.41 o 
  -3 -10   4        0.82        0.00      8.69 o 
  -2 -10   4      100.62      125.31     12.43 o 
  -1 -10   4      190.02      182.45     13.92 o 
   0 -10   4       21.39       22.17      8.82 o 
   1 -10   4       53.11       61.14     10.16 o 
   2 -10   4       13.07        4.35      8.87 o 
  -4  -9   4        3.17        1.24      9.03 o 
  -3  -9   4       15.98       21.34     14.24 o 
  -2  -9   4        0.15        0.00      8.19 o 
  -1  -9   4       73.41       75.50     13.54 o 
   0  -9   4       10.80       14.25      8.16 o 
   1  -9   4       92.36       95.39     10.61 o 
   2  -9   4       54.95       62.54      9.71 o 
   3  -9   4      178.18      180.80     13.72 o 
   4  -9   4       62.90       50.98     10.71 o 
  -6  -8   4       18.21        8.10     10.15 o 
  -5  -8   4       21.52       18.89     11.95 o 
  -4  -8   4      121.40       94.45     22.50 o 
  -3  -8   4      495.39      413.80     19.35 o 
  -2  -8   4       79.79       62.24      9.19 o 
  -1  -8   4        1.45       16.36      7.94 o 
   0  -8   4       24.87       37.90     10.76 o 
   1  -8   4       21.97       22.47      7.80 o 
   2  -8   4       95.15       89.74     10.11 o 
   3  -8   4       71.43       62.07     10.37 o 
   4  -8   4       88.30       92.43     11.40 o 
   5  -8   4        5.81        9.68      9.82 o 
  -6  -7   4        4.75        0.00      8.51 o 
  -5  -7   4      482.09      419.86     19.91 o 
  -4  -7   4       87.22      102.30     11.06 o 
  -3  -7   4      363.93      326.38     15.61 o 
  -2  -7   4      180.10      161.83     11.40 o 
  -1  -7   4       37.94       50.30      8.19 o 
   0  -7   4      130.16      153.55      7.79 o 
   1  -7   4      316.26      301.64     17.81 o 
   2  -7   4       35.81       25.74      5.30 o 
   3  -7   4      662.55      620.94     23.52 o 
   4  -7   4       87.80       83.84     10.48 o 
   5  -7   4       27.64       26.63      9.69 o 
   6  -7   4        4.21        6.33     10.55 o 
  -7  -6   4       89.81       69.02     11.36 o 
  -6  -6   4       82.29       71.59     11.07 o 
  -5  -6   4      116.28      102.04     16.88 o 
  -4  -6   4      421.97      349.16     19.87 o 
  -3  -6   4       43.41       41.91      8.19 o 
  -2  -6   4       82.95       84.32      9.44 o 
  -1  -6   4       35.25       58.80     11.78 o 
   0  -6   4      415.74      467.34     13.65 o 
   1  -6   4      382.47      328.77     11.21 o 
   2  -6   4      396.24      384.81     12.21 o 
   3  -6   4      453.80      440.76     13.62 o 
   4  -6   4      320.29      318.29     11.48 o 
   5  -6   4       77.19       74.22     10.79 o 
   6  -6   4      145.73      140.67     13.17 o 
  -7  -5   4       44.26       40.98     10.05 o 
  -6  -5   4       21.83       20.65      8.69 o 
  -5  -5   4       38.54       38.29      8.69 o 
  -4  -5   4      219.87      211.33     12.75 o 
  -3  -5   4      209.64      179.05     11.56 o 
  -2  -5   4      177.13      187.52     17.58 o 
  -1  -5   4      403.82      369.61     14.67 o 
   0  -5   4      225.63      274.51      9.28 o 
   1  -5   4       95.97       93.21      5.81 o 
   2  -5   4       51.83       51.66      5.54 o 
   3  -5   4      963.35      885.85     22.98 o 
   4  -5   4      227.02      215.51      9.29 o 
   5  -5   4      139.73      128.16      8.04 o 
   6  -5   4       25.78       29.31      6.12 o 
   7  -5   4       94.80      109.28     17.05 o 
  -8  -4   4        3.44       14.43     14.06 o 
  -7  -4   4       35.21       50.67     11.43 o 
  -6  -4   4      371.33      362.62     16.68 o 
  -5  -4   4       44.42       47.08      4.89 o 
  -4  -4   4      297.38      256.63     12.77 o 
  -3  -4   4       25.13       25.90      6.59 o 
  -2  -4   4     1055.73     1004.70     30.70 o 
  -1  -4   4      346.93      539.17     17.28 o 
   0  -4   4       85.04      120.33     10.18 o 
   2  -4   4        0.95       16.00      4.43 o 
   3  -4   4        5.71        0.67      4.77 o 
   4  -4   4        2.59        5.86      5.06 o 
   5  -4   4      137.55      148.71      8.25 o 
   6  -4   4       42.12       43.32      6.29 o 
   7  -4   4       62.45      113.51      8.55 o 
  -8  -3   4       25.83       25.91      6.32 o 
  -7  -3   4       54.13       61.20      7.46 o 
  -6  -3   4       35.98       31.69      5.41 o 
  -5  -3   4       35.89       28.13      4.91 o 
  -4  -3   4      380.69      388.58     11.66 o 
  -3  -3   4      335.20      303.35      9.00 o 
  -2  -3   4      243.28      246.40     11.78 o 
  -1  -3   4      771.72      674.18     21.75 o 
   0  -3   4      325.98      390.31     10.85 o 
   1  -3   4     1399.84     1622.41     35.90 o 
   2  -3   4       51.00       49.92      3.35 o 
   3  -3   4      683.19      624.44     16.27 o 
   4  -3   4       65.42       73.85      6.42 o 
   5  -3   4       26.50       33.35      5.47 o 
   6  -3   4      110.44      119.12      7.91 o 
   7  -3   4       46.93       61.01      8.63 o 
   8  -3   4       18.20       26.49      8.36 o 
  -8  -2   4       95.43      118.01     17.93 o 
  -7  -2   4       83.18       68.98      6.64 o 
  -6  -2   4       53.12       56.68      6.81 o 
  -5  -2   4       98.86       89.75      7.90 o 
  -4  -2   4      596.78      567.03     15.06 o 
  -3  -2   4      339.71      315.61      9.66 o 
  -2  -2   4      500.24      436.97     11.02 o 
   0  -2   4     1195.65     1325.88     24.95 o 
   2  -2   4     1020.27      942.27     18.66 o 
   3  -2   4      646.16      639.33     13.39 o 
   4  -2   4      138.15      132.04      4.80 o 
   5  -2   4      181.48      161.14     10.80 o 
   6  -2   4      294.94      284.39     13.58 o 
   7  -2   4       40.05       88.61      9.42 o 
   8  -2   4       82.51       94.22     10.01 o 
  -8  -1   4        1.67       10.02      6.92 o 
  -7  -1   4      187.32      247.63     12.55 o 
  -6  -1   4      310.21      296.81     11.05 o 
  -5  -1   4       25.36       23.07      3.11 o 
  -4  -1   4     2620.40     2516.88     46.89 o 
  -3  -1   4      724.17      722.37     17.43 o 
  -2  -1   4      362.18      324.43     14.26 o 
  -1  -1   4     7630.33     6584.86    156.39 o 
   0  -1   4     2184.95     2204.71     45.70 o 
   1  -1   4      456.70      423.96      9.79 o 
   2  -1   4      209.98      240.62     17.00 o 
   3  -1   4      927.32      945.46     18.50 o 
   4  -1   4       13.63       14.30      2.79 o 
   5  -1   4      523.00      540.68     13.61 o 
   6  -1   4       48.31       70.23      8.26 o 
   7  -1   4      105.48      124.64     15.65 o 
   8  -1   4       98.94       98.81     10.34 o 
  -9   0   4        4.46       14.54      7.99 o 
  -8   0   4       79.87       89.14      9.28 o 
  -7   0   4      223.23      231.45     12.33 o 
  -6   0   4      833.31      787.00     25.08 o 
  -5   0   4      147.11      129.89      5.81 o 
  -4   0   4      440.99      444.10     11.03 o 
  -3   0   4      639.02      641.26     14.59 o 
  -2   0   4      570.80      508.69     11.60 o 
  -1   0   4     3873.57     3602.57     74.67 o 
   0   0   4     2630.51     2845.98     59.08 o 
   1   0   4        9.10       26.72      5.63 o 
   2   0   4       57.71       52.78      3.36 o 
   3   0   4        1.78       11.01      3.04 o 
   4   0   4      209.34      209.35      8.74 o 
   5   0   4      268.82      229.45     10.66 o 
   6   0   4      238.98      222.94     36.57 o 
   7   0   4       52.05       72.71      8.65 o 
   8   0   4      135.87      166.70     14.42 o 
  -8   1   4        1.67        4.00      6.96 o 
  -7   1   4      187.26      234.63     12.25 o 
  -6   1   4      309.98      307.78     15.82 o 
  -5   1   4       25.29       24.01      4.47 o 
  -4   1   4     2620.48     2516.90     62.86 o 
  -3   1   4      724.06      716.82     15.28 o 
  -2   1   4      363.01      310.73      9.20 o 
  -1   1   4     7634.17     6790.57    134.73 o 
   0   1   4     2182.66     2169.45     45.50 o 
   1   1   4      457.22      442.32     12.01 o 
   2   1   4      210.06      209.72      7.76 o 
   3   1   4      926.60      926.76     24.87 o 
   4   1   4       13.63       14.45      3.64 o 
   5   1   4      523.28      540.51     14.25 o 
   6   1   4       48.26       64.45      4.93 o 
   7   1   4      105.59      120.89     10.14 o 
   8   1   4       99.13       97.83     10.39 o 
  -8   2   4       95.60      116.56     16.35 o 
  -7   2   4       83.24       61.88     10.55 o 
  -6   2   4       53.06       60.46      6.08 o 
  -5   2   4       98.91       86.54      6.41 o 
  -4   2   4      597.34      572.11     12.72 o 
  -3   2   4      339.24      296.11      7.49 o 
  -2   2   4      500.58      441.92      9.95 o 
  -1   2   4      910.77     1181.24    169.65 o 
   0   2   4     1195.14     1323.56     33.27 o 
   1   2   4      113.17      129.45     13.89 o 
   2   2   4     1020.86      999.33     25.30 o 
   3   2   4      645.45      666.44     27.07 o 
   4   2   4      138.06      148.27      7.41 o 
   5   2   4      181.23      156.25      7.85 o 
   6   2   4      294.97      278.82      9.43 o 
   7   2   4       39.95       92.84     18.99 o 
   8   2   4       82.55      101.48      9.80 o 
  -8   3   4       25.92       26.02     10.20 o 
  -7   3   4       54.22       66.21      6.93 o 
  -6   3   4       35.92       41.03      7.38 o 
  -5   3   4       35.79       28.06      5.59 o 
  -4   3   4      381.24      397.89      9.63 o 
  -3   3   4      335.28      304.98      7.70 o 
  -2   3   4      243.33      250.09      5.54 o 
  -1   3   4      771.31      718.93     13.16 o 
   0   3   4      326.48      395.58      9.20 o 
   1   3   4     1400.09     1542.52     40.35 o 
   2   3   4       50.97       44.19      4.59 o 
   3   3   4      681.95      626.63     17.99 o 
   4   3   4       65.31       73.92      6.82 o 
   5   3   4       26.68       27.20      6.68 o 
   6   3   4      110.70      122.56      7.69 o 
   7   3   4       46.85       55.29      7.94 o 
   8   3   4       18.24       21.91      7.93 o 
  -8   4   4        3.45       18.63     10.20 o 
  -7   4   4       35.39       41.99      7.03 o 
  -6   4   4      371.58      372.09     13.47 o 
  -5   4   4       44.44       43.09      6.20 o 
  -4   4   4      297.02      254.33      7.45 o 
  -3   4   4       25.02       21.82      3.18 o 
  -2   4   4     1055.50     1014.78     21.54 o 
  -1   4   4      346.99      479.81     11.76 o 
   0   4   4       85.17      125.44      4.55 o 
   2   4   4        0.96        1.55      3.00 o 
   3   4   4        5.76        8.03      3.24 o 
   4   4   4        2.59        1.14      2.87 o 
   5   4   4      137.30      136.99      8.51 o 
   6   4   4       41.93       54.84      6.34 o 
   7   4   4       62.41       96.52      8.79 o 
  -7   5   4       44.29       41.05      6.91 o 
  -6   5   4       21.75       28.05      6.50 o 
  -5   5   4       38.48       41.68      6.34 o 
  -4   5   4      220.10      208.12      6.87 o 
  -3   5   4      209.50      196.27      6.62 o 
  -2   5   4      177.53      172.04      6.52 o 
  -1   5   4      403.93      370.28      9.67 o 
   0   5   4      226.08      262.34      7.33 o 
   1   5   4       96.48       96.95      4.77 o 
   2   5   4       51.76       45.07      4.79 o 
   3   5   4      963.26      934.66     20.29 o 
   4   5   4      227.12      221.58     10.32 o 
   5   5   4      140.01      122.66      8.30 o 
   6   5   4       25.99       23.74      5.95 o 
   7   5   4       94.89      103.17     13.89 o 
  -7   6   4       89.49       72.35      8.19 o 
  -6   6   4       82.47       85.22      7.83 o 
  -5   6   4      115.78      117.89     12.48 o 
  -4   6   4      422.09      384.64     13.78 o 
  -3   6   4       43.60       37.90      4.22 o 
  -2   6   4       83.05       80.41      5.07 o 
  -1   6   4       35.23       44.29      4.22 o 
   0   6   4      415.56      459.48     11.38 o 
   1   6   4      382.48      341.07     11.10 o 
   2   6   4      396.54      370.12     10.38 o 
   3   6   4      453.90      457.34     12.08 o 
   4   6   4      320.92      316.48     20.92 o 
   5   6   4       77.33       77.11      9.49 o 
   6   6   4      145.49      132.47      9.44 o 
  -6   7   4        4.68       20.99     10.02 o 
  -5   7   4      482.83      448.70     21.45 o 
  -4   7   4       87.53      100.13      8.33 o 
  -3   7   4      363.18      334.86     16.54 o 
  -2   7   4      179.90      171.04     13.97 o 
  -1   7   4       37.83       57.33      5.64 o 
   0   7   4      130.23      133.73     14.59 o 
   1   7   4      316.55      308.80      8.96 o 
   2   7   4       35.84       30.28      5.05 o 
   3   7   4      661.40      620.28     15.29 o 
   4   7   4       87.45       75.94      7.56 o 
   5   7   4       27.53       30.18      7.74 o 
   6   7   4        4.27        1.31      6.09 o 
  -6   8   4       18.30       29.90      9.14 o 
  -5   8   4       21.50       18.97      6.58 o 
  -4   8   4      121.74      119.68     10.37 o 
  -3   8   4      495.17      448.70     12.17 o 
  -2   8   4       79.55       80.40      5.56 o 
  -1   8   4        1.46       10.52      4.22 o 
   0   8   4       24.82       28.42      5.97 o 
   1   8   4       21.98       41.43      6.34 o 
   2   8   4       95.49      101.33      5.96 o 
   3   8   4       71.04       63.53      6.95 o 
   4   8   4       88.34       78.83      7.80 o 
   5   8   4        5.85        3.26      6.16 o 
  -4   9   4        3.13        1.84     10.02 o 
  -3   9   4       15.88       21.19      4.67 o 
  -2   9   4        0.15        8.72      4.53 o 
  -1   9   4       73.64       75.90      7.41 o 
   0   9   4       10.81       17.98      6.15 o 
   1   9   4       92.68       84.54      7.56 o 
   2   9   4       54.76       63.26     18.99 o 
   3   9   4      177.86      158.22     14.77 o 
   4   9   4       62.75       74.41     10.90 o 
  -3  10   4        0.81        3.87     10.20 o 
  -2  10   4      100.78      109.51      8.66 o 
  -1  10   4      190.25      199.52     10.56 o 
   0  10   4       21.31       27.35      6.83 o 
   1  10   4       53.12       66.71      7.83 o 
   2  10   4       13.24       12.05      6.70 o 
  -3 -10   5      227.28      205.20     15.16 o 
  -2 -10   5       96.56       93.25     18.46 o 
  -1 -10   5       12.71        4.15      8.57 o 
   0 -10   5      147.19      194.20     17.23 o 
   1 -10   5       10.53       17.13      8.79 o 
   2 -10   5      164.83      179.84     13.82 o 
  -4  -9   5        2.39        0.00      9.11 o 
  -3  -9   5       14.23        9.42      8.86 o 
  -2  -9   5        8.30        2.81      8.20 o 
  -1  -9   5       24.84       48.15      8.94 o 
   0  -9   5       36.41       36.05      8.44 o 
   1  -9   5      136.06      137.57     11.90 o 
   2  -9   5       78.24       72.44     20.57 o 
   3  -9   5       70.71       77.90     10.80 o 
   4  -9   5       34.03       35.76     10.05 o 
  -5  -8   5       95.70       86.38     11.40 o 
  -4  -8   5       72.01       54.17     10.05 o 
  -3  -8   5       46.83       33.01      8.79 o 
  -2  -8   5       26.12       27.77      8.16 o 
  -1  -8   5      118.75      114.00     10.68 o 
   0  -8   5       87.47      102.10      7.10 o 
   1  -8   5       14.68        2.95      7.43 o 
   2  -8   5       92.61       96.20     10.48 o 
   3  -8   5       32.69       35.52      9.12 o 
   4  -8   5       51.15       48.09      9.97 o 
   5  -8   5        8.64       13.46      9.76 o 
  -6  -7   5       43.14       47.02     10.08 o 
  -5  -7   5       22.07        7.97      8.51 o 
  -4  -7   5      174.29      181.92     13.04 o 
  -3  -7   5       46.71       32.12      8.76 o 
  -2  -7   5       13.65       28.74      7.66 o 
  -1  -7   5       78.86      104.42      9.57 o 
   0  -7   5      206.16      229.04      9.57 o 
   1  -7   5      170.80      141.71      7.72 o 
   2  -7   5       43.36       45.36      6.00 o 
   3  -7   5       28.07       32.37      8.18 o 
   4  -7   5       57.34       65.76     10.20 o 
   5  -7   5       13.25        4.81      9.61 o 
   6  -7   5        0.40        0.00      9.53 o 
  -7  -6   5      141.02      122.85     13.34 o 
  -6  -6   5      170.68      177.14     14.07 o 
  -5  -6   5      245.88      226.90     14.36 o 
  -4  -6   5      168.81      156.63     11.96 o 
  -3  -6   5       42.14       52.32      8.79 o 
  -2  -6   5      293.19      263.95     25.49 o 
  -1  -6   5       10.28       74.79     14.59 o 
   0  -6   5      113.45      150.47      8.54 o 
   1  -6   5      414.22      416.23     12.83 o 
   2  -6   5      895.22      828.35     22.46 o 
   3  -6   5      226.26      225.80      9.53 o 
   4  -6   5      496.96      453.57     19.81 o 
   5  -6   5       27.65       20.64      9.16 o 
   6  -6   5      104.88      146.62     16.17 o 
  -7  -5   5      230.26      221.37     34.11 o 
  -6  -5   5      174.21      183.61     13.16 o 
  -5  -5   5      103.99      113.95     10.56 o 
  -4  -5   5       77.19       69.05     20.04 o 
  -3  -5   5      149.28      133.06     20.22 o 
  -2  -5   5       15.13        5.68      6.42 o 
  -1  -5   5       17.69       37.51      9.14 o 
   0  -5   5       78.01       87.48      5.77 o 
   1  -5   5      225.45      208.72      9.83 o 
   2  -5   5      155.05      150.76      7.90 o 
   3  -5   5      111.96      128.42      7.53 o 
   4  -5   5      220.46      210.04      9.41 o 
   5  -5   5       39.05       38.64      9.04 o 
   6  -5   5       80.19       87.03      7.57 o 
   7  -5   5      155.77      173.13     14.95 o 
  -8  -4   5       13.09       21.60      9.71 o 
  -7  -4   5       11.08       16.37     14.06 o 
  -6  -4   5      282.53      297.66     19.34 o 
  -5  -4   5      313.37      286.33     11.88 o 
  -4  -4   5      127.00      108.56      5.70 o 
  -3  -4   5      786.78      701.15     23.12 o 
  -2  -4   5      171.97      231.02     10.68 o 
  -1  -4   5      710.85      655.06     21.38 o 
   0  -4   5      159.57      193.44      7.97 o 
   2  -4   5      185.39      188.65      8.26 o 
   3  -4   5      103.27      113.61      6.90 o 
   4  -4   5       61.03       69.04      6.44 o 
   5  -4   5       43.38       41.40      6.09 o 
   6  -4   5      126.48      111.16      8.80 o 
   7  -4   5        1.39        9.57      8.85 o 
  -8  -3   5       17.88       28.11     10.72 o 
  -7  -3   5       13.61       12.47      5.24 o 
  -6  -3   5       14.67        6.59      4.65 o 
  -5  -3   5       66.82       63.76      5.55 o 
  -4  -3   5       73.93       65.92      4.76 o 
  -3  -3   5      108.95      104.52      7.15 o 
  -2  -3   5     1486.98     1396.38     40.65 o 
  -1  -3   5     1654.27     1869.36     51.46 o 
   0  -3   5      434.30      529.21     11.15 o 
   1  -3   5      614.74      641.51     13.27 o 
   2  -3   5       87.92       95.13      4.78 o 
   3  -3   5       57.37       60.79      3.66 o 
   4  -3   5        2.38        1.26      3.04 o 
   5  -3   5       39.63       37.94      5.86 o 
   6  -3   5        5.90       15.86      6.39 o 
   7  -3   5       14.55       21.91      7.72 o 
  -8  -2   5       44.51       60.58      8.45 o 
  -7  -2   5       44.27       52.52      9.56 o 
  -6  -2   5      158.38      219.19     13.72 o 
  -5  -2   5      396.96      374.43     10.20 o 
  -4  -2   5      662.06      617.56     15.81 o 
  -3  -2   5      158.91      137.44      5.61 o 
  -2  -2   5      735.01      683.71     13.59 o 
  -1  -2   5     3903.65     3404.92    117.68 o 
   0  -2   5     1713.31     1938.62     35.95 o 
   1  -2   5      228.15      223.09      5.68 o 
   2  -2   5     1347.77     1283.13     24.64 o 
   3  -2   5      538.71      474.18     10.57 o 
   4  -2   5        0.59        0.25      4.82 o 
   5  -2   5       69.63       54.33     12.48 o 
   6  -2   5      290.13      309.85     14.10 o 
   7  -2   5       12.64       20.51      7.55 o 
   8  -2   5       42.44       43.19      9.16 o 
  -8  -1   5      196.27      194.29     11.89 o 
  -7  -1   5      123.43      117.08      9.50 o 
  -6  -1   5      855.56      797.99     26.56 o 
  -5  -1   5       34.49       31.15      3.43 o 
  -4  -1   5      906.64      864.72     21.16 o 
  -3  -1   5      307.04      311.79      9.26 o 
  -2  -1   5      157.34      133.76      4.21 o 
  -1  -1   5       38.05      113.22      7.38 o 
   0  -1   5     1054.23     1140.22     24.44 o 
   1  -1   5       45.09      142.27      7.35 o 
   2  -1   5      150.34      168.53      5.61 o 
   3  -1   5      247.50      247.57      8.03 o 
   4  -1   5      174.18      180.14      6.46 o 
   5  -1   5       82.52       79.89      5.32 o 
   6  -1   5       68.66       69.84      8.62 o 
   7  -1   5       15.27       17.62      7.74 o 
   8  -1   5      121.44      116.71     13.71 o 
  -8   0   5       66.85       65.65     13.89 o 
  -7   0   5       10.60       16.50      6.57 o 
  -6   0   5     1288.32     1321.87     29.66 o 
  -5   0   5       84.99       93.87      5.47 o 
  -4   0   5      578.28      558.41     13.45 o 
  -3   0   5      156.53      142.39      4.94 o 
  -2   0   5     1008.45      908.44     39.75 o 
  -1   0   5      319.28      267.98      6.80 o 
   0   0   5     1087.34     1149.79     24.41 o 
   2   0   5       73.94       70.15      6.09 o 
   3   0   5       50.37       62.65      4.05 o 
   4   0   5     1657.59     1704.84     37.11 o 
   5   0   5      194.90      201.84      7.33 o 
   6   0   5      144.92      152.19     10.48 o 
   7   0   5        2.80       22.52      8.97 o 
   8   0   5        0.17        4.76      7.28 o 
  -8   1   5      196.46      166.37     11.48 o 
  -7   1   5      123.61       98.04      9.46 o 
  -6   1   5      856.10      821.47     23.56 o 
  -5   1   5       34.54       35.98      4.88 o 
  -4   1   5      905.66      875.51     18.57 o 
  -3   1   5      307.27      292.26      9.84 o 
  -2   1   5      156.72      129.84      5.24 o 
  -1   1   5       38.17       93.88      7.03 o 
   0   1   5     1053.80     1099.48     28.48 o 
   1   1   5       45.20      110.76      7.74 o 
   2   1   5      149.80      179.65      6.84 o 
   3   1   5      247.46      245.17      8.31 o 
   4   1   5      174.23      173.47      6.93 o 
   5   1   5       82.59       80.09      7.86 o 
   6   1   5       68.66       68.64      5.07 o 
   7   1   5       15.28       25.60      7.22 o 
   8   1   5      121.42      103.13     16.17 o 
  -8   2   5       44.32       51.33     11.25 o 
  -7   2   5       44.20       39.38      9.14 o 
  -6   2   5      158.21      201.82      9.36 o 
  -5   2   5      397.46      370.02     15.12 o 
  -4   2   5      661.46      601.49     13.59 o 
  -3   2   5      158.64      132.66      5.99 o 
  -2   2   5      734.75      678.55     18.17 o 
  -1   2   5     3906.39     3535.45     70.92 o 
   0   2   5     1714.58     1925.45     48.30 o 
   1   2   5      228.32      230.04      7.94 o 
   2   2   5     1347.99     1308.75     33.25 o 
   3   2   5      538.09      484.95     14.47 o 
   4   2   5        0.60        0.00      4.22 o 
   5   2   5       69.38       61.14      5.35 o 
   6   2   5      290.40      296.53      9.97 o 
   7   2   5       12.65       19.52      7.43 o 
   8   2   5       42.58       66.49      9.63 o 
  -8   3   5       17.85        8.79      8.79 o 
  -7   3   5       13.70       20.50      5.65 o 
  -6   3   5       14.63       15.38      5.06 o 
  -5   3   5       66.78       73.63      6.45 o 
  -4   3   5       74.04       67.46      4.49 o 
  -3   3   5      108.91      103.46      4.34 o 
  -2   3   5     1487.70     1403.20     25.14 o 
  -1   3   5     1653.59     1796.34     53.08 o 
   0   3   5      434.31      520.34     14.54 o 
   1   3   5      614.28      668.13     17.76 o 
   2   3   5       88.20       94.10     10.90 o 
   3   3   5       57.37       66.15      5.81 o 
   4   3   5        2.36        1.99      4.90 o 
   5   3   5       39.51       31.39      9.84 o 
   6   3   5        5.90       12.37      4.88 o 
   7   3   5       14.64       23.75      7.74 o 
  -8   4   5       13.10       14.06      9.14 o 
  -7   4   5       11.01        8.44      5.47 o 
  -6   4   5      282.57      305.82     12.36 o 
  -5   4   5      312.59      290.16     11.40 o 
  -4   4   5      126.68      106.86      4.60 o 
  -3   4   5      785.53      692.36     15.74 o 
  -2   4   5      172.38      160.86      6.00 o 
  -1   4   5      710.82      681.59     21.47 o 
   0   4   5      159.73      202.37      6.19 o 
   1   4   5       50.26       75.61      7.30 o 
   2   4   5      185.52      204.76      6.65 o 
   3   4   5      103.39      122.01      9.28 o 
   4   4   5       61.38       65.31      4.23 o 
   5   4   5       43.31       47.27     11.25 o 
   6   4   5      126.22      123.42      8.11 o 
   7   4   5        1.37        8.49      7.56 o 
  -7   5   5      230.28      218.95     11.78 o 
  -6   5   5      173.99      179.03      9.94 o 
  -5   5   5      104.37      105.66      7.91 o 
  -4   5   5       77.01       73.31      5.10 o 
  -3   5   5      149.42      146.10      5.97 o 
  -2   5   5       15.00       13.64      4.54 o 
  -1   5   5       17.75       25.54      3.78 o 
   0   5   5       77.68       85.84      4.40 o 
   1   5   5      225.47      215.94      6.96 o 
   2   5   5      154.56      137.15      8.95 o 
   3   5   5      111.68      119.67      5.95 o 
   4   5   5      220.29      194.85     16.88 o 
   5   5   5       38.92       29.77      7.74 o 
   6   5   5       80.18       95.70      7.76 o 
   7   5   5      155.56      181.91     10.21 o 
  -7   6   5      141.24      129.89      9.61 o 
  -6   6   5      170.86      175.51     10.18 o 
  -5   6   5      245.92      247.79     17.05 o 
  -4   6   5      169.23      159.48      6.47 o 
  -3   6   5       41.91       42.05      4.92 o 
  -2   6   5      293.37      259.81      8.46 o 
   0   6   5      113.79      140.34      5.76 o 
   1   6   5      414.05      413.92     10.89 o 
   2   6   5      894.06      851.10     19.12 o 
   3   6   5      226.48      219.02      7.65 o 
   4   6   5      497.73      462.65     15.79 o 
   5   6   5       27.52       21.97      6.09 o 
   6   6   5      104.81      120.76      9.05 o 
  -6   7   5       43.14       40.80      7.33 o 
  -5   7   5       22.03       19.09      6.58 o 
  -4   7   5      174.20      166.34      9.94 o 
  -3   7   5       46.58       39.15      4.43 o 
  -2   7   5       13.65       10.04      3.86 o 
  -1   7   5       78.67      131.95      9.22 o 
   0   7   5      206.20      241.40     10.05 o 
   1   7   5      170.86      146.97      6.20 o 
   2   7   5       43.48       44.50      4.69 o 
   3   7   5       28.09       18.46      4.32 o 
   4   7   5       57.26       60.64     16.00 o 
   5   7   5       13.35       13.89      6.50 o 
   6   7   5        0.39        0.00      9.14 o 
  -5   8   5       96.16       78.25      8.45 o 
  -4   8   5       71.63       79.77      7.80 o 
  -3   8   5       47.02       37.88      5.91 o 
  -2   8   5       26.04       31.48      4.56 o 
  -1   8   5      119.26      120.46      7.70 o 
   0   8   5       87.40       93.59      7.58 o 
   1   8   5       14.56       14.74     10.37 o 
   2   8   5       92.58       90.98     18.63 o 
   3   8   5       32.66       20.03      6.06 o 
   4   8   5       51.13       60.49      7.38 o 
   5   8   5        8.65       13.90      6.56 o 
  -4   9   5        2.40        1.23      6.22 o 
  -3   9   5       14.30       20.89      4.80 o 
  -2   9   5        8.28        5.51      4.36 o 
  -1   9   5       24.78       40.23      6.66 o 
   0   9   5       36.38       37.11      6.71 o 
   1   9   5      135.85      149.26      9.32 o 
   2   9   5       78.15       75.07      7.31 o 
   3   9   5       70.73       62.94     10.90 o 
   4   9   5       33.93       19.69     10.20 o 
  -3  10   5      226.92      207.80     17.23 o 
  -2  10   5       96.38      113.86     10.72 o 
  -1  10   5       12.80       17.20      9.67 o 
   0  10   5      147.05      188.08     11.25 o 
   1  10   5       10.55       23.38      6.81 o 
   2  10   5      164.82      187.53     10.80 o 
  -2 -10   6       44.78       43.43      9.94 o 
  -1 -10   6       53.12       69.07     10.44 o 
   0 -10   6        0.43        0.31      8.05 o 
   1 -10   6       63.70       62.26     10.30 o 
  -4  -9   6       13.28       24.18      9.54 o 
  -3  -9   6        9.61        9.32     23.73 o 
  -2  -9   6       18.30        4.88      8.33 o 
  -1  -9   6       42.72       45.22      9.17 o 
   0  -9   6        5.50        0.33     15.65 o 
   1  -9   6       27.16       20.63      8.45 o 
   2  -9   6        5.07        1.33      7.94 o 
   3  -9   6       16.00       14.38      8.98 o 
  -5  -8   6      294.99      269.91     23.56 o 
  -4  -8   6      138.53      104.77     11.86 o 
  -3  -8   6      111.75       83.24     10.05 o 
  -2  -8   6        1.03        5.93      7.76 o 
  -1  -8   6       48.58       48.80      6.56 o 
   0  -8   6       44.10       52.03      6.11 o 
   1  -8   6      167.13      180.60      8.93 o 
   2  -8   6      165.57      158.56     14.06 o 
   3  -8   6        6.78        0.00      7.93 o 
   4  -8   6        4.68        0.57      9.10 o 
   5  -8   6       17.80       31.54     10.30 o 
  -6  -7   6       30.18       33.16      9.94 o 
  -5  -7   6       22.68       26.11      9.36 o 
  -4  -7   6       73.40       77.87     10.39 o 
  -3  -7   6       15.15       18.46      8.16 o 
  -2  -7   6        4.16        2.68      7.06 o 
  -1  -7   6       12.20       29.05      7.56 o 
   0  -7   6      135.64      144.72      7.98 o 
   1  -7   6      454.65      446.18     13.81 o 
   2  -7   6       94.07       90.23      6.99 o 
   3  -7   6      107.72       98.14     11.45 o 
   4  -7   6       56.26       58.56      9.82 o 
   5  -7   6        0.91        0.00     17.40 o 
  -7  -6   6      136.76      154.17     14.26 o 
  -6  -6   6       81.39       74.54     10.73 o 
  -5  -6   6      111.61      104.76     27.78 o 
  -4  -6   6        8.84       12.87      7.26 o 
  -3  -6   6      116.99      109.76     10.11 o 
  -2  -6   6      136.47      165.66     15.12 o 
  -1  -6   6      448.38      476.57     18.40 o 
   0  -6   6      549.47      618.08     17.17 o 
   1  -6   6     1571.74     1470.83     35.50 o 
   2  -6   6     1024.87      985.63     24.37 o 
   3  -6   6      528.73      506.01     15.41 o 
   4  -6   6      211.75      190.32      9.27 o 
   5  -6   6       90.18       97.15      7.60 o 
   6  -6   6       40.91       38.55     11.08 o 
  -7  -5   6       24.28       27.57      9.54 o 
  -6  -5   6        5.41        1.80      8.13 o 
  -5  -5   6      195.78      191.32     12.59 o 
  -4  -5   6       89.76      100.20     10.05 o 
  -3  -5   6       36.60       45.39      8.19 o 
  -2  -5   6       44.23       49.15      8.44 o 
  -1  -5   6        3.39       24.26      9.84 o 
   0  -5   6      253.95      273.45      9.79 o 
   1  -5   6      217.49      314.57     14.70 o 
   2  -5   6      152.63      125.44      7.45 o 
   3  -5   6      250.33      253.76     14.56 o 
   4  -5   6        2.54        1.91      5.42 o 
   5  -5   6      164.32      154.50      8.91 o 
   6  -5   6      151.60      157.78      9.34 o 
   7  -5   6       12.64       15.13      9.94 o 
  -8  -4   6       43.75       53.73     11.08 o 
  -7  -4   6       29.35       54.56      9.51 o 
  -6  -4   6       71.48       79.70     10.26 o 
  -5  -4   6        7.97        5.67      3.86 o 
  -4  -4   6      332.24      327.38     10.26 o 
  -3  -4   6      321.90      302.24     13.86 o 
  -2  -4   6      186.53      171.44     10.07 o 
  -1  -4   6      597.68      547.60     18.88 o 
   0  -4   6      555.76      621.81     15.79 o 
   1  -4   6      166.66      167.71      7.05 o 
   2  -4   6       78.16       96.16      6.10 o 
   3  -4   6       10.84       11.99      5.35 o 
   4  -4   6      141.26      134.50      8.57 o 
   5  -4   6       31.18       32.86      5.92 o 
   6  -4   6       49.61       50.15      6.90 o 
   7  -4   6       71.28       79.65     10.06 o 
  -8  -3   6       60.34       62.12     10.80 o 
  -7  -3   6       84.58      107.18      7.42 o 
  -6  -3   6      101.35      106.27      6.91 o 
  -5  -3   6       35.12       31.70      7.55 o 
  -4  -3   6      147.37      155.52      6.78 o 
  -3  -3   6      193.93      178.87      6.67 o 
  -2  -3   6      205.69      175.34      9.01 o 
  -1  -3   6      115.11      242.04      9.82 o 
   0  -3   6      461.89      531.53     11.22 o 
   1  -3   6      322.71      369.83      8.62 o 
   2  -3   6      169.80      191.38      7.14 o 
   3  -3   6       57.51       55.85      4.57 o 
   4  -3   6      134.61      114.97      6.55 o 
   5  -3   6        3.59        0.55      6.84 o 
   6  -3   6        1.53        0.00      6.81 o 
   7  -3   6       26.02       27.73     14.94 o 
  -8  -2   6       29.84       23.85      7.14 o 
  -7  -2   6        0.96        3.83      5.21 o 
  -6  -2   6      543.58      557.24     16.24 o 
  -5  -2   6      322.53      312.30     12.45 o 
  -4  -2   6        3.74        0.09      3.70 o 
  -3  -2   6        1.73        1.37      2.97 o 
  -2  -2   6       11.53       13.71      4.22 o 
  -1  -2   6      127.40      138.50      5.31 o 
   0  -2   6     2798.66     2970.47     55.02 o 
   1  -2   6     2750.41     2658.83     49.27 o 
   2  -2   6      836.97      929.72     18.52 o 
   3  -2   6      750.44      741.17     15.31 o 
   4  -2   6      169.65      155.99      5.80 o 
   5  -2   6      116.00      115.46      9.43 o 
   6  -2   6      269.74      281.32     13.93 o 
   7  -2   6       60.31       63.04      8.84 o 
  -8  -1   6      293.42      288.09     14.16 o 
  -7  -1   6        8.89       19.50      6.65 o 
  -6  -1   6      941.01      890.03     23.09 o 
  -5  -1   6      110.50      102.95      7.61 o 
  -4  -1   6      324.05      304.34      9.56 o 
  -3  -1   6      236.74      226.62      6.01 o 
  -2  -1   6     1159.67     1097.21     20.85 o 
  -1  -1   6      448.87      401.34      9.71 o 
   0  -1   6      556.30      628.71     14.21 o 
   1  -1   6      798.07      942.12     20.59 o 
   2  -1   6       38.87       47.09      6.14 o 
   3  -1   6      294.94      294.00      8.61 o 
   4  -1   6      207.21      203.27      7.29 o 
   5  -1   6       36.41       38.21      9.32 o 
   6  -1   6       32.81       51.49      8.26 o 
   7  -1   6       23.06       35.58     18.81 o 
   8  -1   6        3.30        4.83      7.99 o 
  -8   0   6       19.07       25.74      7.28 o 
  -7   0   6       53.28       63.59      7.93 o 
  -6   0   6        0.72       18.94      4.55 o 
  -5   0   6      206.01      210.33      7.52 o 
  -4   0   6      429.11      406.58     10.43 o 
  -3   0   6      469.37      468.75     11.30 o 
  -2   0   6      240.68      235.59      6.56 o 
  -1   0   6     4906.25     4382.94     90.79 o 
   0   0   6      633.33      672.94     14.91 o 
   1   0   6      193.39      156.09      5.11 o 
   2   0   6      182.13      244.63     21.80 o 
   3   0   6      362.75      321.98      9.21 o 
   4   0   6       53.52       65.79      9.46 o 
   5   0   6      222.38      212.84      7.77 o 
   6   0   6       53.92       65.27      8.26 o 
   7   0   6        0.00        0.00     16.00 o 
   8   0   6        1.19        3.34      7.40 o 
  -8   1   6      293.29      278.93     30.77 o 
  -7   1   6        8.88       10.90      8.09 o 
  -6   1   6      941.08      910.16     51.33 o 
  -5   1   6      110.50      104.07      6.59 o 
  -4   1   6      323.77      312.96      7.97 o 
  -3   1   6      236.71      221.35      7.43 o 
  -2   1   6     1158.98     1084.83     28.12 o 
  -1   1   6      448.77      413.09      9.59 o 
   0   1   6      556.90      614.49     16.75 o 
   1   1   6      798.49      924.14     23.32 o 
   2   1   6       38.63       41.25      3.62 o 
   3   1   6      294.63      289.71      8.48 o 
   4   1   6      207.47      186.90      8.57 o 
   5   1   6       36.63       41.83      5.28 o 
   6   1   6       32.96       28.43      7.26 o 
   7   1   6       23.15       35.73     13.19 o 
   8   1   6        3.31       18.80      7.67 o 
  -8   2   6       29.98       29.18      9.14 o 
  -7   2   6        0.94        6.31      4.95 o 
  -6   2   6      544.08      600.23     17.87 o 
  -5   2   6      321.95      324.78     11.33 o 
  -4   2   6        3.75        0.05      2.47 o 
  -3   2   6        1.72        0.83      2.38 o 
  -2   2   6       11.49       13.71      5.27 o 
  -1   2   6      127.81      136.72      4.82 o 
   0   2   6     2799.44     3042.64     74.10 o 
   1   2   6     2748.79     2677.53     66.41 o 
   2   2   6      835.18      863.51     24.30 o 
   3   2   6      750.49      738.32     20.81 o 
   4   2   6      169.56      152.20      8.10 o 
   5   2   6      115.75      124.25     16.03 o 
   6   2   6      270.38      258.15      9.42 o 
   7   2   6       60.48       54.24      8.41 o 
  -8   3   6       60.35       71.02     11.25 o 
  -7   3   6       84.70       99.55      7.60 o 
  -6   3   6      101.32      104.55      8.44 o 
  -5   3   6       35.05       32.35      8.44 o 
  -4   3   6      147.39      144.53      5.55 o 
  -3   3   6      193.77      189.31      6.04 o 
  -2   3   6      205.75      184.15      4.92 o 
   0   3   6      461.40      513.35     14.66 o 
   1   3   6      322.02      375.36     11.68 o 
   2   3   6      169.52      171.45     11.08 o 
   3   3   6       57.55       56.17      5.74 o 
   4   3   6      134.53      118.96      7.51 o 
   5   3   6        3.56        4.74      4.55 o 
   6   3   6        1.51        0.00      4.77 o 
   7   3   6       25.99       38.57      8.10 o 
  -8   4   6       43.90       37.62     10.90 o 
  -7   4   6       29.33       75.85     11.95 o 
  -6   4   6       71.42       76.51      8.61 o 
  -5   4   6        8.01       11.07      5.45 o 
  -4   4   6      332.15      333.37      9.10 o 
  -3   4   6      322.49      315.44      7.13 o 
  -2   4   6      186.38      179.86      6.42 o 
  -1   4   6      598.20      579.00     11.31 o 
   0   4   6      555.39      610.78     13.94 o 
   1   4   6      166.21      152.53      5.94 o 
   2   4   6       78.19       78.24      4.60 o 
   3   4   6       10.90       12.51      3.57 o 
   4   4   6      141.13      134.71      5.54 o 
   5   4   6       31.15       28.42      5.45 o 
   6   4   6       49.50       36.90      6.68 o 
   7   4   6       71.23      102.29      8.94 o 
  -7   5   6       24.41       26.67      6.45 o 
  -6   5   6        5.38       12.08      9.14 o 
  -5   5   6      196.15      187.23     13.19 o 
  -4   5   6       89.67       89.29      4.88 o 
  -3   5   6       36.49       43.57      5.23 o 
  -2   5   6       44.34       44.33      4.08 o 
  -1   5   6        3.47       31.75      6.08 o 
   0   5   6      254.35      280.40      8.02 o 
   1   5   6      218.16      282.94      8.51 o 
   2   5   6      152.72      135.70      6.07 o 
   3   5   6      250.02      249.58      8.17 o 
   4   5   6        2.61        2.06      5.09 o 
   5   5   6      164.62      155.36      9.05 o 
   6   5   6      151.58      149.32      9.16 o 
   7   5   6       12.72       14.66      6.86 o 
  -7   6   6      136.55      170.59     10.51 o 
  -6   6   6       81.44       84.55      9.32 o 
  -5   6   6      111.76       99.14      8.16 o 
  -4   6   6        8.87        2.58      3.47 o 
  -3   6   6      117.36      115.39      5.79 o 
  -2   6   6      136.59      147.88      8.50 o 
  -1   6   6      449.58      471.90     15.76 o 
   0   6   6      550.10      642.85     20.36 o 
   1   6   6     1570.68     1530.87     31.78 o 
   2   6   6     1025.79      948.20     21.62 o 
   3   6   6      528.81      530.05     13.19 o 
   4   6   6      212.06      180.80      9.69 o 
   5   6   6       89.98       72.01      7.33 o 
   6   6   6       40.83       28.95      7.74 o 
  -6   7   6       30.18       42.91      7.33 o 
  -5   7   6       22.61       25.84      6.71 o 
  -4   7   6       73.48       86.77     16.00 o 
  -3   7   6       15.15       18.10      4.00 o 
  -2   7   6        4.11        1.32      3.81 o 
  -1   7   6       12.21       33.22      6.15 o 
   0   7   6      135.36      147.79      8.08 o 
   1   7   6      454.57      462.19     16.29 o 
   2   7   6       93.77       90.25      6.16 o 
   3   7   6      107.96       98.98      5.77 o 
   4   7   6       56.38       47.69      6.58 o 
   5   7   6        0.90        0.00      6.33 o 
  -5   8   6      294.25      292.46     13.42 o 
  -4   8   6      138.16      105.54     19.34 o 
  -3   8   6      112.16      111.01      6.25 o 
  -2   8   6        1.01        0.69      4.02 o 
  -1   8   6       48.56       37.29      5.84 o 
   0   8   6       44.11       43.50      6.34 o 
   1   8   6      166.86      181.97      9.76 o 
   2   8   6      165.48      171.79     17.23 o 
   3   8   6        6.75        8.76      6.50 o 
   4   8   6        4.67        8.79      6.33 o 
   5   8   6       17.75       15.76      6.81 o 
  -4   9   6       13.25       12.25      6.58 o 
  -3   9   6        9.65        7.99      6.40 o 
  -2   9   6       18.26       13.94      4.74 o 
  -1   9   6       42.47       55.81      7.91 o 
   0   9   6        5.40        5.10      8.26 o 
   1   9   6       27.12       25.09      6.34 o 
   2   9   6        5.09        5.27      5.97 o 
   3   9   6       16.06       18.28      9.14 o 
  -2  10   6       44.78       49.78      7.18 o 
  -1  10   6       53.40       71.46      7.94 o 
   0  10   6        0.43        3.21      6.86 o 
   1  10   6       63.72       75.34      9.49 o 
  -2 -10   7      113.86       95.33     11.29 o 
  -1 -10   7        2.22       15.36     16.53 o 
   0 -10   7       47.58       50.84      9.80 o 
   1 -10   7        9.20        6.15      8.62 o 
  -4  -9   7        3.86       20.08      9.80 o 
  -3  -9   7       11.85        5.82      8.70 o 
  -2  -9   7       36.35       50.71      9.44 o 
  -1  -9   7       17.64       30.41      8.58 o 
   0  -9   7       54.13       54.94      9.29 o 
   1  -9   7       23.11       23.92      8.76 o 
   2  -9   7       27.05       23.84      8.95 o 
   3  -9   7        6.58       12.86      8.77 o 
  -5  -8   7       79.94       74.58     19.69 o 
  -4  -8   7       75.24       78.34     10.91 o 
  -3  -8   7        3.66        0.00      7.35 o 
  -2  -8   7       43.83       35.63      8.82 o 
  -1  -8   7       71.99       95.26      7.23 o 
   0  -8   7       47.67       55.03      6.42 o 
   1  -8   7       77.27      111.31     10.08 o 
   2  -8   7       19.73        8.71      8.44 o 
   3  -8   7       43.60       48.40     12.48 o 
   4  -8   7       14.38       27.95      9.56 o 
  -6  -7   7       34.85       37.15     10.48 o 
  -5  -7   7       23.24       23.28      8.78 o 
  -4  -7   7       18.38        7.66      8.61 o 
  -3  -7   7      216.46      189.54     12.68 o 
  -2  -7   7      128.46      110.13     10.07 o 
  -1  -7   7      490.84      489.21     14.72 o 
   0  -7   7        8.74       16.13      5.29 o 
   1  -7   7       79.12       71.17      6.42 o 
   2  -7   7        3.82        7.02      5.79 o 
   3  -7   7       83.47       63.23      6.99 o 
   4  -7   7       12.15        7.45      8.19 o 
   5  -7   7       17.81       18.58     13.36 o 
  -7  -6   7      110.18      106.90     12.59 o 
  -6  -6   7        5.78       16.30      9.20 o 
  -5  -6   7       34.96       34.56      9.03 o 
  -4  -6   7       43.74       25.55      8.53 o 
  -3  -6   7       15.39        4.65      7.18 o 
  -2  -6   7      171.68      215.53     17.23 o 
  -1  -6   7      128.92      400.25     16.25 o 
   0  -6   7      269.40      297.42     10.66 o 
   2  -6   7      384.91      333.58     11.69 o 
   3  -6   7       72.80       68.50      6.65 o 
   4  -6   7        2.32        0.00      5.52 o 
   5  -6   7       39.84       40.54      8.06 o 
   6  -6   7       25.03       51.74     23.03 o 
  -7  -5   7       10.01       14.18      9.49 o 
  -6  -5   7       40.37       67.65     11.60 o 
  -5  -5   7       31.97       38.81      8.79 o 
  -4  -5   7       39.65       42.52     11.25 o 
  -3  -5   7        7.17        5.23      6.89 o 
  -2  -5   7       32.51       28.47      7.18 o 
  -1  -5   7      564.26      555.42     19.74 o 
   0  -5   7      475.02      499.02     14.15 o 
   1  -5   7      286.63      292.89     10.14 o 
   2  -5   7      195.68      224.63     14.41 o 
   3  -5   7      305.97      287.37     11.46 o 
   4  -5   7      168.95      167.75      8.61 o 
   5  -5   7      286.70      287.38     11.39 o 
   6  -5   7       84.54      106.69      8.43 o 
  -8  -4   7       61.24       81.49     11.56 o 
  -7  -4   7      126.09      121.20     11.65 o 
  -6  -4   7       64.82       63.47      9.29 o 
  -5  -4   7      306.54      290.69     14.47 o 
  -4  -4   7       25.45       23.18      5.30 o 
  -3  -4   7       74.21       69.17      8.30 o 
  -2  -4   7       61.38       66.02      8.97 o 
  -1  -4   7      109.93      130.68      8.55 o 
   0  -4   7      220.09      245.57      7.14 o 
   1  -4   7       37.96       52.86      3.86 o 
   2  -4   7      142.46      138.87      9.70 o 
   3  -4   7        1.58        3.64      5.23 o 
   4  -4   7      395.79      379.35     12.65 o 
   5  -4   7      128.10      133.55      8.45 o 
   6  -4   7      158.46      140.60      9.03 o 
   7  -4   7       10.75       27.84      8.63 o 
  -8  -3   7       53.27       51.46     10.30 o 
  -7  -3   7      125.52      117.25     13.13 o 
  -6  -3   7       18.52       20.94      4.80 o 
  -5  -3   7       41.43       37.80      4.85 o 
  -4  -3   7      577.31      567.09     14.89 o 
  -3  -3   7      842.49      802.59     25.48 o 
  -2  -3   7      192.15      193.48      7.73 o 
  -1  -3   7      467.93      488.68     12.33 o 
   0  -3   7      137.97      178.65      5.58 o 
   1  -3   7      115.62      170.82      5.23 o 
   2  -3   7      121.03      128.22      5.00 o 
   3  -3   7      155.60      153.61      5.78 o 
   4  -3   7       23.39       24.47      3.37 o 
   5  -3   7      121.76      126.39      9.89 o 
   6  -3   7       22.90       32.72     11.08 o 
   7  -3   7      145.69      144.98     11.84 o 
  -8  -2   7      126.58      126.31     13.94 o 
  -7  -2   7       87.78      102.92      8.89 o 
  -6  -2   7       95.12       96.24      6.77 o 
  -5  -2   7       43.62       45.60      5.36 o 
  -4  -2   7       62.34       57.72      4.96 o 
  -3  -2   7      148.23      144.71      5.00 o 
  -2  -2   7       62.29       85.09      6.33 o 
  -1  -2   7      532.96      969.66     26.72 o 
   0  -2   7      705.09      793.66     15.71 o 
   1  -2   7      216.58      346.34      7.84 o 
   2  -2   7      399.07      416.09      9.53 o 
   3  -2   7        7.89       13.60      4.36 o 
   4  -2   7      249.89      237.61      8.03 o 
   5  -2   7       94.37      107.02     12.48 o 
   6  -2   7      380.47      377.94     16.47 o 
   7  -2   7      230.38      234.00     15.29 o 
  -8  -1   7      500.82      464.67     18.67 o 
  -7  -1   7       15.84       32.97      7.89 o 
  -6  -1   7      178.32      180.21      8.72 o 
  -5  -1   7      146.08      150.70      7.75 o 
  -4  -1   7      173.18      161.07      5.56 o 
  -3  -1   7        4.69        2.92      2.48 o 
  -2  -1   7       47.08       42.07      2.83 o 
  -1  -1   7     1090.28     1094.96     28.62 o 
   0  -1   7      421.77      478.10     11.18 o 
   1  -1   7      983.97      959.62     21.41 o 
   3  -1   7        8.87        7.40      3.47 o 
   4  -1   7      276.98      261.95      8.69 o 
   5  -1   7        1.13        0.00      5.43 o 
   6  -1   7      134.56      136.17     10.81 o 
   7  -1   7      115.46      154.90     11.66 o 
  -8   0   7      146.15      118.57      9.94 o 
  -7   0   7       25.55       48.37      7.54 o 
  -6   0   7        4.33       15.79      4.22 o 
  -5   0   7       73.22       69.64      4.72 o 
  -4   0   7      760.67      719.92     16.86 o 
  -3   0   7       62.83       63.99      4.06 o 
  -2   0   7      422.58      395.89      9.75 o 
  -1   0   7       27.22       44.38      3.63 o 
   0   0   7      681.15      758.75     16.80 o 
   1   0   7      221.32      342.32      8.81 o 
   2   0   7     2846.64     2753.64     57.91 o 
   3   0   7      489.73      480.77     12.46 o 
   4   0   7       23.50       23.33      3.98 o 
   5   0   7       15.02       21.10      5.64 o 
   6   0   7      145.73      134.97     10.30 o 
   7   0   7        4.61        8.06      7.15 o 
  -8   1   7      501.20      491.65     19.32 o 
  -7   1   7       15.78       30.59      8.79 o 
  -6   1   7      178.33      183.51      8.35 o 
  -5   1   7      146.14      160.11      8.57 o 
  -4   1   7      173.05      158.72      7.03 o 
  -3   1   7        4.74        4.34      2.86 o 
  -2   1   7       47.14       53.58      9.14 o 
  -1   1   7     1089.93     1094.06     42.02 o 
   0   1   7      421.64      452.33     13.26 o 
   1   1   7      983.13      980.35     21.26 o 
   2   1   7        6.84       13.66      4.45 o 
   3   1   7        8.98        7.96      3.65 o 
   4   1   7      277.50      257.00      8.63 o 
   5   1   7        1.15        0.00      4.31 o 
   6   1   7      134.57      130.92     14.42 o 
   7   1   7      115.56      142.32     12.31 o 
  -8   2   7      126.41      111.81     12.66 o 
  -7   2   7       87.98       84.14      7.09 o 
  -6   2   7       94.77       90.99      6.59 o 
  -5   2   7       43.51       51.45      3.61 o 
  -4   2   7       62.40       55.13      3.64 o 
  -3   2   7      148.26      145.35      6.37 o 
  -2   2   7       62.35       48.87      6.68 o 
  -1   2   7      532.64      844.55     33.05 o 
   0   2   7      704.54      819.39     22.50 o 
   1   2   7      216.64      334.38     11.15 o 
   2   2   7      399.22      436.72     13.36 o 
   3   2   7        7.82        8.83      4.39 o 
   4   2   7      249.70      227.86      8.41 o 
   5   2   7       94.92      101.00      8.72 o 
   6   2   7      380.30      374.03     11.42 o 
   7   2   7      229.96      220.56     13.01 o 
  -8   3   7       53.30       71.02     11.25 o 
  -7   3   7      125.47      131.59      8.35 o 
  -6   3   7       18.48       24.70      9.67 o 
  -5   3   7       41.29       33.28      3.15 o 
  -4   3   7      578.05      554.17     13.25 o 
  -3   3   7      842.78      809.69     17.89 o 
  -2   3   7      192.28      196.30      8.35 o 
  -1   3   7      466.81      496.06     12.94 o 
   0   3   7      137.64      178.79      7.46 o 
   1   3   7      115.69      134.93     11.08 o 
   2   3   7      121.46      141.28     10.72 o 
   3   3   7      155.63      164.49     11.25 o 
   4   3   7       23.39       18.05      5.06 o 
   5   3   7      121.95      110.80      7.52 o 
   6   3   7       22.87       42.20      6.63 o 
   7   3   7      145.66      143.25     11.26 o 
  -8   4   7       61.03       82.28     13.01 o 
  -7   4   7      125.60      124.15      8.79 o 
  -6   4   7       64.69       73.42     11.43 o 
  -5   4   7      306.50      295.32     11.81 o 
  -4   4   7       25.34       24.73      5.50 o 
  -3   4   7       73.99       70.87      3.44 o 
  -2   4   7       61.27       59.89      3.36 o 
  -1   4   7      109.61      139.82      5.75 o 
   0   4   7      220.38      251.59     10.37 o 
   1   4   7       37.93       49.43      5.09 o 
   2   4   7      142.04      114.92      8.61 o 
   3   4   7        1.62        5.88      5.45 o 
   4   4   7      395.71      376.37     10.16 o 
   5   4   7      127.66      127.12     12.83 o 
   6   4   7      158.52      136.14      8.79 o 
   7   4   7       10.91       41.25     11.43 o 
  -7   5   7       10.01       11.43      5.97 o 
  -6   5   7       40.47       58.88      8.44 o 
  -5   5   7       31.87       29.44      9.67 o 
  -4   5   7       39.88       43.09      6.34 o 
  -3   5   7        7.27        3.78      3.83 o 
  -2   5   7       32.55       32.12      7.32 o 
  -1   5   7      564.85      569.25     11.72 o 
   0   5   7      475.16      512.55     12.31 o 
   1   5   7      286.39      277.14      8.39 o 
   2   5   7      196.06      194.61      7.29 o 
   3   5   7      305.62      282.87      8.73 o 
   4   5   7      168.50      156.17      8.76 o 
   5   5   7      286.93      256.65     11.46 o 
   6   5   7       84.45       95.09      8.10 o 
  -7   6   7      110.40      109.63      9.16 o 
  -6   6   7        5.74       19.21      9.14 o 
  -5   6   7       34.93       22.03      5.95 o 
  -4   6   7       43.66       35.95      4.12 o 
  -3   6   7       15.32       10.59      3.79 o 
  -2   6   7      171.80      159.55     28.13 o 
   0   6   7      269.02      298.07      8.55 o 
   2   6   7      385.23      344.46     13.87 o 
   3   6   7       72.87       74.60      5.07 o 
   4   6   7        2.31        2.29      5.45 o 
   5   6   7       39.67       43.36      8.26 o 
   6   6   7       25.02       48.28      8.97 o 
  -6   7   7       34.92       34.79     10.72 o 
  -5   7   7       23.16       28.77      6.56 o 
  -4   7   7       18.31        7.52      5.59 o 
  -3   7   7      216.81      194.66     13.48 o 
  -2   7   7      128.33      105.97      6.09 o 
  -1   7   7      490.46      481.68     15.53 o 
   0   7   7        8.72        6.50      4.72 o 
   1   7   7       78.71       74.46      5.05 o 
   2   7   7        3.86        8.89      4.07 o 
   3   7   7       83.65       81.02      5.57 o 
   4   7   7       12.08       14.77      5.97 o 
   5   7   7       17.76        8.89      6.09 o 
  -5   8   7       80.21       75.87      8.33 o 
  -4   8   7       75.15       83.21     14.24 o 
  -3   8   7        3.72        0.00      3.92 o 
  -2   8   7       43.99       45.16      5.77 o 
  -1   8   7       71.83       78.60      7.00 o 
   0   8   7       47.56       57.94      7.91 o 
   1   8   7       77.32       84.36     10.02 o 
   2   8   7       19.66       30.03      6.06 o 
   3   8   7       43.59       37.05      6.41 o 
   4   8   7       14.35        5.63      6.06 o 
  -4   9   7        3.92        7.81      6.58 o 
  -3   9   7       11.97       12.92      4.77 o 
  -2   9   7       36.11       37.45      6.34 o 
  -1   9   7       17.59       16.70      5.72 o 
   0   9   7       54.03       67.70      7.21 o 
   1   9   7       23.10       36.19      7.91 o 
   2   9   7       27.02       32.48      6.70 o 
   3   9   7        6.52        5.27      8.79 o 
  -2  10   7      113.88      118.00      8.76 o 
  -1  10   7        2.21       14.93      6.41 o 
   0  10   7       47.58       65.87      7.94 o 
   1  10   7        9.18       11.30      6.58 o 
  -1 -10   8        9.11        0.00      8.45 o 
   0 -10   8      119.65      153.30     19.69 o 
  -4  -9   8       35.59       43.19     10.11 o 
  -3  -9   8       22.15       14.67     10.37 o 
  -2  -9   8       42.83       45.15      9.40 o 
  -1  -9   8       27.27       32.28      7.11 o 
   0  -9   8       10.29       14.99      8.19 o 
   1  -9   8       62.51       61.96      9.71 o 
   2  -9   8       91.10       84.74     16.53 o 
   3  -9   8       18.16        8.79     15.47 o 
  -5  -8   8        8.41        5.88      8.98 o 
  -4  -8   8       32.50       23.40      9.20 o 
  -3  -8   8       57.10       41.28      8.94 o 
  -2  -8   8       95.58       73.81      9.45 o 
  -1  -8   8      286.23      282.78     13.20 o 
   0  -8   8      118.78      140.41      8.16 o 
   1  -8   8       39.87       45.94      6.52 o 
   2  -8   8      100.28      110.67     21.10 o 
   3  -8   8       42.35       59.34      9.46 o 
   4  -8   8        7.99        0.00     15.12 o 
  -6  -7   8       53.89       36.68     21.62 o 
  -5  -7   8        7.81       32.05      8.98 o 
  -4  -7   8       49.54       48.38      9.54 o 
  -3  -7   8       89.81       66.80      9.16 o 
  -2  -7   8        7.53       10.40     19.87 o 
  -1  -7   8        0.28       17.58      5.36 o 
   0  -7   8      338.79      332.58     11.44 o 
   1  -7   8      169.29      154.17      8.46 o 
   2  -7   8      141.40      119.64     10.22 o 
   3  -7   8        9.05        5.22      5.72 o 
   4  -7   8       63.75       61.97     13.54 o 
   5  -7   8        9.17        0.00     16.88 o 
  -7  -6   8       36.89       39.10     10.56 o 
  -6  -6   8       59.18       93.17     14.42 o 
  -5  -6   8       20.71        7.80      8.53 o 
  -4  -6   8      332.09      304.16     16.02 o 
  -3  -6   8      561.79      515.26     37.09 o 
  -2  -6   8      592.19      655.20     22.24 o 
  -1  -6   8      893.33      793.81     20.85 o 
   0  -6   8      998.18     1140.70     41.99 o 
   1  -6   8      283.55      334.80     11.45 o 
   2  -6   8       22.57       30.89      5.82 o 
   3  -6   8      187.64      167.35      8.93 o 
   4  -6   8       49.48       51.39      6.71 o 
   5  -6   8       32.83       45.53      6.95 o 
   6  -6   8       62.22       57.66     18.63 o 
  -7  -5   8       68.78       71.86     11.06 o 
  -6  -5   8       11.35       23.93     15.65 o 
  -5  -5   8       37.64       34.16      8.53 o 
  -4  -5   8       71.94       78.71      9.04 o 
  -3  -5   8      253.64      231.86     14.77 o 
  -2  -5   8       25.43       28.88      7.21 o 
  -1  -5   8       93.41      127.05      8.73 o 
   0  -5   8      151.33      169.02     10.58 o 
   1  -5   8      206.85      334.21     11.04 o 
   2  -5   8       77.09       80.61      6.51 o 
   3  -5   8       97.05       92.32      7.00 o 
   4  -5   8       16.98       19.71      5.80 o 
   5  -5   8       26.52       30.74      6.21 o 
   6  -5   8       39.47       32.96      7.05 o 
  -8  -4   8       15.59       28.99      9.80 o 
  -7  -4   8       22.97       50.66     10.55 o 
  -6  -4   8       12.31       21.75      8.51 o 
  -5  -4   8      375.54      359.64     16.00 o 
  -4  -4   8      155.72      139.99     10.76 o 
  -3  -4   8      444.32      394.34     15.91 o 
  -2  -4   8      343.85      328.78     13.67 o 
  -1  -4   8      167.58      160.18      6.06 o 
   0  -4   8      312.82      335.35      8.66 o 
   1  -4   8       92.52       85.48      4.97 o 
   2  -4   8      176.88      164.00      6.17 o 
   3  -4   8      130.64      117.70      6.11 o 
   4  -4   8      665.42      584.53     13.25 o 
   5  -4   8       50.60       53.94      6.93 o 
   6  -4   8      104.16      117.15     10.91 o 
   7  -4   8       24.03       26.45      9.14 o 
  -8  -3   8       11.75       18.62      9.54 o 
  -7  -3   8       57.51       86.85      8.29 o 
  -6  -3   8       52.31       52.94      6.35 o 
  -5  -3   8       97.74       94.46      6.04 o 
  -4  -3   8      131.98      140.86      9.50 o 
  -3  -3   8      193.53      175.11     12.48 o 
  -2  -3   8      314.94      300.38      8.98 o 
  -1  -3   8      468.71      439.67     10.02 o 
   0  -3   8        2.54        3.98      2.79 o 
   1  -3   8       96.88      214.06      7.42 o 
   2  -3   8      234.27      236.57     10.05 o 
   3  -3   8       50.24       44.67      4.01 o 
   4  -3   8      100.51       94.80      7.68 o 
   5  -3   8       88.40       81.91     21.10 o 
   6  -3   8       34.52       39.98      8.36 o 
   7  -3   8      160.56      156.27     16.00 o 
  -8  -2   8      189.64      179.81     14.04 o 
  -7  -2   8       59.60       45.39      6.16 o 
  -6  -2   8      115.97      108.91      8.80 o 
  -5  -2   8      246.55      249.56      9.31 o 
  -4  -2   8      337.73      306.91     10.08 o 
  -3  -2   8      407.97      397.57      9.18 o 
  -2  -2   8     1906.24     1799.75     39.40 o 
  -1  -2   8      827.34      839.04     19.49 o 
   0  -2   8      914.82     1037.40     22.94 o 
   1  -2   8      609.54      668.28     15.84 o 
   2  -2   8        1.13        6.23      3.26 o 
   3  -2   8       65.58       72.02      5.04 o 
   4  -2   8      536.29      519.71     13.63 o 
   5  -2   8      187.99      179.86     11.74 o 
   6  -2   8      310.45      343.30     18.11 o 
   7  -2   8      105.54       95.53     21.45 o 
  -8  -1   8      241.33      233.51     12.80 o 
  -7  -1   8      110.25      145.97     10.04 o 
  -6  -1   8       56.85       93.09     10.90 o 
  -5  -1   8       61.57       65.75      7.21 o 
  -4  -1   8       52.86       50.03      7.05 o 
  -3  -1   8      513.36      474.81     10.54 o 
  -2  -1   8      104.15      101.02      4.75 o 
  -1  -1   8      201.37      399.74     11.79 o 
   0  -1   8      496.43      565.11     13.40 o 
   1  -1   8      481.10      834.15     39.40 o 
   2  -1   8       20.82       29.89      7.74 o 
   3  -1   8       20.90       17.31      4.02 o 
   4  -1   8       15.74       20.41      4.04 o 
   5  -1   8       40.01       43.06      4.56 o 
   6  -1   8      104.51      107.64      9.88 o 
   7  -1   8       50.01       60.50      9.32 o 
  -8   0   8        1.83        0.00      6.49 o 
  -7   0   8       12.40       13.96      6.57 o 
  -6   0   8        3.71       30.59     11.25 o 
  -5   0   8       15.31       28.14      4.97 o 
  -4   0   8      208.28      205.25      7.27 o 
  -3   0   8     1380.61     1184.71     25.89 o 
  -2   0   8     1856.30     1621.23     34.69 o 
  -1   0   8      812.50      699.83     15.84 o 
   0   0   8      681.98      762.60     17.00 o 
   1   0   8       13.51       62.93      3.83 o 
   2   0   8       46.71       80.17      8.44 o 
   3   0   8       49.18       60.74      4.63 o 
   4   0   8      704.88      652.33     16.38 o 
   5   0   8      419.44      402.46     11.75 o 
   6   0   8       40.62       39.32      8.03 o 
   7   0   8       66.65       63.72      9.46 o 
  -8   1   8      241.41      207.34     13.01 o 
  -7   1   8      110.04      137.13     12.66 o 
  -6   1   8       56.53       74.14     12.83 o 
  -5   1   8       61.77       66.61      4.07 o 
  -4   1   8       52.87       46.20      4.42 o 
  -3   1   8      513.98      489.76     14.07 o 
  -2   1   8      104.47      106.47      4.71 o 
  -1   1   8      202.05      328.75     15.47 o 
   0   1   8      496.51      569.47     15.97 o 
   1   1   8      480.40      841.00     23.63 o 
   2   1   8       20.73       19.69      6.33 o 
   3   1   8       20.96       25.32      5.96 o 
   4   1   8       15.78       11.65      4.07 o 
   5   1   8       40.05       34.54      4.41 o 
   6   1   8      104.41      102.91      9.36 o 
   7   1   8       50.12       51.52     18.46 o 
  -8   2   8      189.55      191.27     16.17 o 
  -7   2   8       59.37       56.07      6.42 o 
  -6   2   8      116.07       97.61     18.81 o 
  -5   2   8      246.38      243.03      7.53 o 
  -4   2   8      337.74      303.44      8.56 o 
  -3   2   8      407.93      384.37     12.06 o 
  -2   2   8     1906.34     1790.00     37.54 o 
  -1   2   8      825.57      840.24     22.23 o 
   0   2   8      913.91     1022.10     32.70 o 
   1   2   8      609.50      676.84     19.51 o 
   2   2   8        1.12        3.39      3.42 o 
   3   2   8       65.73       75.66      5.22 o 
   4   2   8      537.04      486.50     13.50 o 
   5   2   8      188.07      173.38      7.53 o 
   6   2   8      310.27      293.83     10.08 o 
   7   2   8      105.77       99.32     11.43 o 
  -8   3   8       11.71       21.80      9.14 o 
  -7   3   8       57.35       76.52      7.26 o 
  -6   3   8       52.26       59.56      6.50 o 
  -5   3   8       97.54       94.32      4.72 o 
  -4   3   8      132.45      140.60      6.79 o 
  -3   3   8      193.33      183.42      5.48 o 
  -2   3   8      315.04      289.61      8.03 o 
  -1   3   8      468.83      446.28     13.05 o 
   0   3   8        2.51        0.42      3.63 o 
   1   3   8       96.74      179.32     12.31 o 
   2   3   8      234.49      238.50     10.37 o 
   3   3   8       49.99       49.90      5.83 o 
   4   3   8      100.75      100.32      7.16 o 
   5   3   8       88.37       76.16      7.51 o 
   6   3   8       34.49       39.15      7.16 o 
   7   3   8      160.33      164.27     11.76 o 
  -8   4   8       15.60       20.04     10.20 o 
  -7   4   8       23.00       41.27      6.75 o 
  -6   4   8       12.30       22.73      8.61 o 
  -5   4   8      375.88      362.07     13.36 o 
  -4   4   8      155.47      147.73      5.13 o 
  -3   4   8      444.20      414.73      9.01 o 
  -2   4   8      344.58      325.91      7.68 o 
  -1   4   8      167.65      149.19     11.08 o 
   0   4   8      312.46      336.67     20.39 o 
   1   4   8       92.52       86.69      5.97 o 
   2   4   8      176.63      168.35      8.44 o 
   3   4   8      130.24      109.79      7.66 o 
   4   4   8      665.72      565.63     17.96 o 
   5   4   8       50.31       43.46      6.16 o 
   6   4   8      104.35      123.39      7.22 o 
   7   4   8       23.90       47.23     17.40 o 
  -7   5   8       69.01       64.72     11.08 o 
  -6   5   8       11.44       35.95      6.25 o 
  -5   5   8       37.38       31.54      6.09 o 
  -4   5   8       71.82       69.43      5.18 o 
  -3   5   8      253.54      225.53      7.91 o 
  -2   5   8       25.39       22.33      5.76 o 
  -1   5   8       93.05      108.57      5.37 o 
   0   5   8      151.59      164.67      6.44 o 
   1   5   8      206.26      307.97      9.27 o 
   2   5   8       77.14       76.30      5.11 o 
   3   5   8       96.81       92.09      5.27 o 
   4   5   8       16.98       13.94      5.70 o 
   5   5   8       26.52       21.17      5.56 o 
   6   5   8       39.50       27.75      6.66 o 
  -7   6   8       36.99       46.48      7.76 o 
  -6   6   8       59.14      107.47      8.66 o 
  -5   6   8       20.72       15.91     11.08 o 
  -4   6   8      332.05      308.17      9.30 o 
  -3   6   8      562.97      512.74     13.10 o 
  -2   6   8      592.13      609.55     23.24 o 
  -1   6   8      893.07      823.96     22.49 o 
   0   6   8      998.52     1144.08     27.01 o 
   1   6   8      283.47      327.01     10.02 o 
   2   6   8       22.77       25.69      4.16 o 
   3   6   8      187.66      167.66      6.97 o 
   4   6   8       49.54       38.66      7.74 o 
   5   6   8       32.93       19.92      6.34 o 
   6   6   8       62.14       67.57      7.80 o 
  -6   7   8       53.91       45.84      7.56 o 
  -5   7   8        7.88        2.08      5.70 o 
  -4   7   8       49.65       40.20      4.68 o 
  -3   7   8       89.54       86.65      5.59 o 
  -2   7   8        7.43        6.26      4.82 o 
  -1   7   8        0.27       19.19      4.95 o 
   0   7   8      338.41      342.97     12.30 o 
   1   7   8      170.02      166.84      8.91 o 
   2   7   8      141.37      112.65     10.89 o 
   3   7   8        9.13       10.03      4.11 o 
   4   7   8       63.67       53.96     10.37 o 
   5   7   8        9.16        1.12      5.95 o 
  -5   8   8        8.43       16.46      6.70 o 
  -4   8   8       32.64       21.24      6.58 o 
  -3   8   8       56.83       52.27      5.12 o 
  -2   8   8       95.49       83.06      5.91 o 
  -1   8   8      286.03      306.85     12.04 o 
   0   8   8      118.42      134.99      8.57 o 
   1   8   8       39.92       42.78      6.34 o 
   2   8   8      100.21       98.75      7.66 o 
   3   8   8       42.29       39.13      6.50 o 
   4   8   8        8.07       15.24     12.31 o 
  -4   9   8       35.58       37.01     12.13 o 
  -3   9   8       22.13       26.46      5.06 o 
  -2   9   8       42.84       44.30      6.66 o 
  -1   9   8       27.35       33.98      7.74 o 
   0   9   8       10.33       11.95      8.61 o 
   1   9   8       62.45       61.17      6.96 o 
   2   9   8       90.99      102.11      8.26 o 
   3   9   8       18.23       25.32      9.49 o 
  -1  10   8        9.13       15.31      6.56 o 
   0  10   8      119.58      156.83     13.89 o 
  -4  -9   9       11.84        1.53      8.95 o 
  -3  -9   9        8.04        0.00      8.28 o 
  -2  -9   9       46.60       47.42      6.82 o 
  -1  -9   9       44.13       67.44     12.42 o 
   0  -9   9       19.92       16.89      7.74 o 
   1  -9   9        8.24       13.36     12.31 o 
   2  -9   9       48.51       18.99     15.12 o 
  -5  -8   9        0.93        2.03     10.72 o 
  -4  -8   9        2.64        0.00      8.51 o 
  -3  -8   9       41.19       20.13      8.57 o 
  -2  -8   9       40.43       33.34      6.31 o 
  -1  -8   9       30.69       35.30      8.50 o 
   0  -8   9       44.13       48.98      6.31 o 
   1  -8   9       68.35       51.00      8.53 o 
   2  -8   9      137.39      143.12     11.07 o 
   3  -8   9       97.92       86.14     17.23 o 
   4  -8   9       41.33       29.53     16.17 o 
  -6  -7   9        9.55       17.51      9.97 o 
  -5  -7   9       19.32       10.80      8.51 o 
  -4  -7   9       45.10       53.85      9.36 o 
  -3  -7   9       31.46        9.42     19.69 o 
  -2  -7   9       76.07       87.06      9.07 o 
  -1  -7   9       89.39      110.67      7.28 o 
   0  -7   9      272.65      297.28     10.82 o 
   1  -7   9      292.17      269.62     10.79 o 
   2  -7   9       25.74       23.56     12.31 o 
   3  -7   9       37.98       22.85      8.44 o 
   4  -7   9       13.07        2.35      9.32 o 
   5  -7   9       33.48       17.23     17.93 o 
  -7  -6   9       36.31       34.76     10.64 o 
  -6  -6   9        6.58       28.17     18.11 o 
  -5  -6   9       65.34       66.30      9.96 o 
  -4  -6   9      159.60      156.13     11.86 o 
  -3  -6   9      103.24      101.89      9.94 o 
  -2  -6   9       76.06       84.32      8.44 o 
  -1  -6   9      313.89      334.30     11.51 o 
   0  -6   9      201.91      219.23      9.10 o 
   1  -6   9      102.86      116.08      8.53 o 
   2  -6   9       84.98       77.01      6.69 o 
   3  -6   9       88.91       99.95      8.18 o 
   4  -6   9        7.88        7.94      7.93 o 
   5  -6   9       24.38       17.57     14.24 o 
  -7  -5   9        7.14       16.58     10.72 o 
  -6  -5   9       30.55       20.55     10.37 o 
  -5  -5   9        9.09       13.02      8.03 o 
  -4  -5   9      125.19      112.61     10.16 o 
  -3  -5   9      147.85      131.82     10.26 o 
  -2  -5   9      638.10      574.19     20.37 o 
  -1  -5   9      686.97      669.61     18.77 o 
   0  -5   9       60.45       55.19      5.71 o 
   1  -5   9      122.68      135.41      8.55 o 
   2  -5   9      252.97      243.99     11.10 o 
   3  -5   9       12.64       12.72      5.35 o 
   4  -5   9       40.52       31.93      6.15 o 
   5  -5   9      119.54      115.02      8.46 o 
   6  -5   9       21.73        2.50      8.31 o 
  -8  -4   9        2.56       20.66     20.39 o 
  -7  -4   9       59.97       61.38     10.72 o 
  -6  -4   9      182.13      187.50     12.67 o 
  -5  -4   9       44.39       40.39      7.85 o 
  -4  -4   9      169.33      146.92     11.08 o 
  -3  -4   9      206.48      183.01     11.31 o 
  -2  -4   9      119.67      122.03      8.45 o 
  -1  -4   9       65.35       74.88      4.56 o 
   0  -4   9      240.91      224.65      7.76 o 
   1  -4   9        3.97       21.49      3.45 o 
   2  -4   9     1317.66     1199.98     24.20 o 
   3  -4   9      194.48      187.39      6.52 o 
   4  -4   9      442.35      409.30     10.30 o 
   5  -4   9       14.65       10.24     11.25 o 
   6  -4   9       67.36       70.55      9.95 o 
  -8  -3   9       52.29       62.73     10.55 o 
  -7  -3   9        6.60       22.69      8.45 o 
  -6  -3   9       67.28       76.02      6.13 o 
  -5  -3   9       42.66       44.75      6.07 o 
  -4  -3   9        9.60        8.15      4.27 o 
  -3  -3   9       24.97       27.28      4.55 o 
  -2  -3   9      183.52      171.78      6.98 o 
  -1  -3   9      734.95      670.86     14.14 o 
   0  -3   9      709.99      832.78     16.70 o 
   1  -3   9      183.85      176.34      5.55 o 
   2  -3   9       17.30       18.22      3.36 o 
   3  -3   9       71.34       66.75      7.41 o 
   4  -3   9       74.92       67.89      6.64 o 
   5  -3   9      582.29      543.38     28.66 o 
   6  -3   9       13.04       13.61      8.79 o 
   7  -3   9        4.86       12.47     14.06 o 
  -8  -2   9       55.91       74.88     18.81 o 
  -7  -2   9        1.36       19.99      5.77 o 
  -6  -2   9      202.27      237.98      9.38 o 
  -5  -2   9       82.02       69.18      6.32 o 
  -4  -2   9      130.96      113.15      5.28 o 
  -3  -2   9       59.69       70.99      7.63 o 
  -2  -2   9      135.87      185.68      6.45 o 
  -1  -2   9      254.85      357.98      8.25 o 
   0  -2   9      185.30      179.25      7.56 o 
   1  -2   9       21.83       49.32      4.13 o 
   2  -2   9      136.70      170.42     12.48 o 
   3  -2   9      169.85      163.65      7.09 o 
   4  -2   9      487.78      462.71     12.65 o 
   5  -2   9       67.61       71.54      9.12 o 
   6  -2   9       43.95       41.44     15.12 o 
   7  -2   9       24.56       32.61      9.24 o 
  -8  -1   9       42.32       60.81      9.67 o 
  -7  -1   9       39.44       36.73      8.42 o 
  -6  -1   9      138.43      120.70      5.45 o 
  -5  -1   9       35.25       38.58      5.23 o 
  -4  -1   9      178.09      150.13      5.65 o 
  -3  -1   9      203.22      175.95      5.62 o 
  -2  -1   9      463.39      423.37     10.65 o 
  -1  -1   9     2005.31     1953.71     36.48 o 
   0  -1   9      195.95      234.42      7.08 o 
   1  -1   9      392.72      342.83     12.35 o 
   2  -1   9      124.31      122.53      5.88 o 
   3  -1   9       44.64       52.56      4.92 o 
   4  -1   9       26.05       25.62      4.52 o 
   5  -1   9      741.41      713.08     17.55 o 
   6  -1   9      143.11      139.31     29.89 o 
   7  -1   9       32.89       46.03      9.20 o 
  -8   0   9        0.04       13.60      6.82 o 
  -7   0   9       58.88       71.74      8.00 o 
  -6   0   9        0.30       24.07      6.15 o 
  -5   0   9       35.00       35.39      3.95 o 
  -4   0   9        9.79        7.77      3.21 o 
  -3   0   9      116.60      117.95      5.21 o 
  -2   0   9       26.49       30.94      6.68 o 
  -1   0   9      244.06      229.46      6.58 o 
   0   0   9      797.91      960.56     21.14 o 
   1   0   9      390.67      460.64     14.66 o 
   2   0   9      952.08      880.61     20.26 o 
   3   0   9      129.05      154.21      6.78 o 
   4   0   9      177.02      166.47      7.23 o 
   5   0   9      265.69      289.75      9.84 o 
   6   0   9       21.25       42.11      8.28 o 
   7   0   9      100.06      128.99     22.68 o 
  -8   1   9       42.34       48.12      8.58 o 
  -7   1   9       39.47       41.84      9.49 o 
  -6   1   9      138.32      111.10      7.16 o 
  -5   1   9       35.20       36.15      6.62 o 
  -4   1   9      178.24      145.32      6.93 o 
  -3   1   9      203.37      174.65      7.43 o 
  -2   1   9      462.96      415.44     10.62 o 
  -1   1   9     2005.46     1952.28     49.27 o 
   0   1   9      195.95      223.21      8.35 o 
   1   1   9      392.55      348.61     11.21 o 
   2   1   9      124.64      112.33      5.84 o 
   3   1   9       44.57       57.82      4.86 o 
   4   1   9       26.16       25.05      4.42 o 
   5   1   9      741.19      681.44     17.52 o 
   6   1   9      143.42      143.89     15.65 o 
   7   1   9       32.77       45.21     12.31 o 
  -8   2   9       55.73       64.34     11.60 o 
  -7   2   9        1.38       23.82     10.02 o 
  -6   2   9      202.30      233.40     14.24 o 
  -5   2   9       82.14       69.70      4.20 o 
  -4   2   9      130.73      111.78      6.05 o 
  -3   2   9       59.67       61.82      4.13 o 
  -2   2   9      135.66      167.80      9.14 o 
  -1   2   9      255.19      358.70     17.40 o 
   0   2   9      185.30      173.56     10.02 o 
   1   2   9       21.77       54.15      6.33 o 
   2   2   9      136.82      177.73      7.58 o 
   3   2   9      170.26      166.93      9.18 o 
   4   2   9      487.35      459.11     12.66 o 
   5   2   9       67.40       67.62      5.59 o 
   6   2   9       43.68       54.23      7.06 o 
   7   2   9       24.57       35.08      8.70 o 
  -8   3   9       52.19       70.67     11.95 o 
  -7   3   9        6.58        4.24      5.45 o 
  -6   3   9       67.38       82.90      8.44 o 
  -5   3   9       42.83       48.80      3.75 o 
  -4   3   9        9.56       12.84      3.69 o 
  -3   3   9       24.88       19.76      6.23 o 
  -2   3   9      183.19      185.47      9.74 o 
  -1   3   9      735.06      679.84     23.73 o 
   0   3   9      710.13      820.80     22.61 o 
   1   3   9      184.08      163.07      8.01 o 
   2   3   9       17.41       19.01      5.06 o 
   3   3   9       71.29       56.35      6.16 o 
   4   3   9       74.98       74.63     10.88 o 
   5   3   9      582.64      527.30     14.62 o 
   6   3   9       13.06       19.28      5.04 o 
   7   3   9        4.79       25.76     17.40 o 
  -8   4   9        2.56        6.68      9.14 o 
  -7   4   9       60.11       68.18      7.26 o 
  -6   4   9      181.94      166.49     25.32 o 
  -5   4   9       44.52       43.30      7.64 o 
  -4   4   9      168.92      145.56      6.18 o 
  -3   4   9      206.31      196.70      6.10 o 
  -2   4   9      119.79      121.18      4.98 o 
  -1   4   9       65.33       76.69     12.66 o 
   0   4   9      240.81      228.85      9.07 o 
   1   4   9        3.90       16.35      4.97 o 
   2   4   9     1317.15     1242.20     32.91 o 
   3   4   9      194.15      161.62      9.49 o 
   4   4   9      442.03      392.34     14.36 o 
   5   4   9       14.55        5.42      5.15 o 
   6   4   9       67.45       70.80      8.40 o 
  -7   5   9        7.16       17.51      6.56 o 
  -6   5   9       30.54       21.42      6.25 o 
  -5   5   9        9.12        9.76     11.25 o 
  -4   5   9      125.35      113.53      8.54 o 
  -3   5   9      148.20      142.51      7.82 o 
  -2   5   9      638.19      585.16     14.43 o 
  -1   5   9      686.50      652.49     15.21 o 
   0   5   9       60.50       63.29      4.63 o 
   1   5   9      122.87      134.51     14.38 o 
   2   5   9      252.79      238.84      8.02 o 
   3   5   9       12.55       11.10      3.87 o 
   4   5   9       40.46       41.95      6.09 o 
   5   5   9      119.80      110.47      8.19 o 
   6   5   9       21.72       22.52     12.48 o 
  -7   6   9       36.34       48.84      9.14 o 
  -6   6   9        6.56       28.11     16.88 o 
  -5   6   9       65.32       48.53      8.79 o 
  -4   6   9      159.63      150.87      6.65 o 
  -3   6   9      102.93      106.53      5.78 o 
  -2   6   9       76.07       66.09      5.06 o 
  -1   6   9      313.20      340.14     16.88 o 
   0   6   9      201.76      203.29      7.33 o 
   1   6   9      103.11      109.25      7.27 o 
   2   6   9       84.89       76.99      5.21 o 
   3   6   9       89.04       90.40      5.57 o 
   4   6   9        7.86        8.79      5.72 o 
   5   6   9       24.43       26.31      9.14 o 
  -6   7   9        9.50        0.00      6.22 o 
  -5   7   9       19.34       15.12      8.97 o 
  -4   7   9       45.09       35.73      4.64 o 
  -3   7   9       31.43       28.26      4.30 o 
  -2   7   9       75.82       76.57      5.52 o 
  -1   7   9       89.26       99.42      7.20 o 
   0   7   9      273.52      279.33     11.06 o 
   1   7   9      292.05      280.63     11.29 o 
   2   7   9       25.70       31.97      5.59 o 
   3   7   9       37.91       32.07      4.77 o 
   4   7   9       13.05        9.02      5.95 o 
   5   7   9       33.45       28.11      6.83 o 
  -5   8   9        0.91        1.23      6.71 o 
  -4   8   9        2.61        0.00      5.84 o 
  -3   8   9       41.05       42.11      5.27 o 
  -2   8   9       40.27       34.20     10.02 o 
  -1   8   9       30.65       27.77      5.91 o 
   0   8   9       44.11       52.88     10.37 o 
   1   8   9       68.35       60.97      7.74 o 
   2   8   9      137.55      149.63      9.05 o 
   3   8   9       98.54      101.61     11.60 o 
   4   8   9       41.25       50.00      7.41 o 
  -4   9   9       11.75        4.80      6.58 o 
  -3   9   9        8.00        5.74      5.36 o 
  -2   9   9       46.66       55.83      7.06 o 
  -1   9   9       44.33       52.63      7.06 o 
   0   9   9       20.06       16.00      6.22 o 
   1   9   9        8.23       12.99      5.95 o 
   2   9   9       48.65       50.46      7.00 o 
  -3  -9  10        4.43       13.71     11.25 o 
  -2  -9  10       21.20       22.61      9.67 o 
  -1  -9  10       24.82       13.93      7.41 o 
   0  -9  10       12.65        2.08     19.51 o 
   1  -9  10       18.78        0.00     11.60 o 
   2  -9  10       50.23       33.05     15.82 o 
  -5  -8  10       19.26        9.65      9.71 o 
  -4  -8  10       73.09       68.85     10.55 o 
  -3  -8  10       26.08        0.00      7.83 o 
  -2  -8  10       12.18       12.68      6.46 o 
  -1  -8  10       38.89       39.01      7.60 o 
   0  -8  10       29.14       36.50      8.61 o 
   1  -8  10       25.52       19.31      8.10 o 
   2  -8  10       12.58        6.81     10.20 o 
   3  -8  10        6.57       13.36     15.12 o 
  -6  -7  10        5.38        0.00     13.89 o 
  -5  -7  10       25.86       14.15      9.36 o 
  -4  -7  10        7.95        4.91      8.53 o 
  -3  -7  10      136.59      136.76     11.06 o 
  -2  -7  10      124.02      111.18      7.73 o 
  -1  -7  10       63.47       86.40      8.35 o 
   0  -7  10       27.28       36.68      7.59 o 
   1  -7  10       70.52       63.73      8.79 o 
   2  -7  10       54.44       46.22      9.12 o 
   3  -7  10        9.70        0.00      7.59 o 
   4  -7  10       21.17       14.05      9.04 o 
  -6  -6  10      260.39      247.81     15.67 o 
  -5  -6  10      424.17      391.81     18.60 o 
  -4  -6  10      283.96      261.47     14.64 o 
  -3  -6  10      396.14      344.22     17.58 o 
  -2  -6  10      242.47      225.05     11.81 o 
  -1  -6  10      139.83      139.95      7.60 o 
   0  -6  10      114.75      129.16      7.12 o 
   1  -6  10      124.75      143.86     10.36 o 
   2  -6  10       60.45       77.49     17.76 o 
   3  -6  10      136.29      126.34     10.73 o 
   4  -6  10       13.75        0.85     11.60 o 
   5  -6  10       15.00        0.00      8.46 o 
  -7  -5  10       25.93       44.02     12.83 o 
  -6  -5  10      112.55      114.94     11.21 o 
  -5  -5  10      102.46      118.66     10.86 o 
  -4  -5  10      165.07      139.38     10.66 o 
  -3  -5  10      271.70      266.69     21.27 o 
  -2  -5  10      261.65      251.30     15.82 o 
  -1  -5  10      128.56      139.21      7.68 o 
   0  -5  10       14.91       24.37      5.15 o 
   1  -5  10      397.27      385.15      9.94 o 
   2  -5  10       19.08       17.96      6.39 o 
   3  -5  10      129.13      146.01     24.44 o 
   4  -5  10       90.09       88.70      9.94 o 
   5  -5  10       11.65        5.91      8.72 o 
   6  -5  10       56.29       53.37     16.17 o 
  -7  -4  10      200.77      223.27     25.14 o 
  -6  -4  10       46.73       56.45      9.41 o 
  -5  -4  10       60.79       58.66      8.97 o 
  -4  -4  10        6.69       13.52      7.09 o 
  -3  -4  10        0.60        6.13      7.00 o 
  -2  -4  10       11.18       12.53      4.43 o 
  -1  -4  10      136.48      130.89      5.66 o 
   0  -4  10      126.41      133.78      5.32 o 
   1  -4  10      174.54      166.20      5.96 o 
   2  -4  10      632.22      564.71     12.88 o 
   3  -4  10      163.36      142.46      7.66 o 
   4  -4  10      270.28      257.63      9.07 o 
   5  -4  10        7.59        3.16      8.19 o 
   6  -4  10       28.68       33.19      9.09 o 
  -8  -3  10        8.72       16.06      9.12 o 
  -7  -3  10       33.46       32.19      8.86 o 
  -6  -3  10       81.71       82.33      6.97 o 
  -5  -3  10      117.32      103.93      9.83 o 
  -4  -3  10      158.35      144.13     10.43 o 
  -3  -3  10      167.87      173.40      7.65 o 
  -2  -3  10      345.84      327.94      9.97 o 
  -1  -3  10      111.15      111.05      4.81 o 
   0  -3  10       79.10       81.58     10.20 o 
   1  -3  10      373.67      346.29     10.50 o 
   2  -3  10      474.26      472.55     13.13 o 
   3  -3  10      441.75      366.20     11.16 o 
   4  -3  10       24.25       22.55      4.10 o 
   5  -3  10      263.42      221.84     13.68 o 
   6  -3  10       16.19       25.60      8.84 o 
  -8  -2  10       14.54       18.94      6.13 o 
  -7  -2  10      210.47      225.84     17.87 o 
  -6  -2  10       47.77       92.68      6.57 o 
  -5  -2  10      382.52      358.42     11.44 o 
  -4  -2  10      465.30      422.56     12.38 o 
  -3  -2  10      241.74      224.88      8.00 o 
  -2  -2  10        8.85        6.94      5.57 o 
  -1  -2  10      257.00      243.34      9.45 o 
   0  -2  10       66.74       67.62      4.62 o 
   1  -2  10      881.66      841.10     19.76 o 
   2  -2  10      174.86      178.72      7.51 o 
   3  -2  10      503.90      446.11     12.77 o 
   4  -2  10       34.52       42.75      4.62 o 
   5  -2  10       29.02       22.60      8.11 o 
   6  -2  10      128.28      117.40     13.71 o 
   7  -2  10       33.11       35.78      9.50 o 
  -8  -1  10        6.92       17.37      7.34 o 
  -7  -1  10       36.31       60.24      6.51 o 
  -6  -1  10       14.59       17.39      6.75 o 
  -5  -1  10      111.82       93.57      4.94 o 
  -4  -1  10      160.03      141.21      5.65 o 
  -3  -1  10      195.26      173.27      5.70 o 
  -2  -1  10      492.42      453.10     10.11 o 
  -1  -1  10        8.84       36.22      7.74 o 
   0  -1  10       54.38       56.63      4.11 o 
   1  -1  10       36.69       62.27      4.43 o 
   2  -1  10      429.21      395.46     11.28 o 
   3  -1  10       89.32       82.57      6.31 o 
   4  -1  10      565.25      542.55     15.49 o 
   5  -1  10      148.99      161.75      7.48 o 
   6  -1  10      193.53      185.19     12.56 o 
   7  -1  10        5.96       23.07     13.54 o 
  -8   0  10        5.47        8.77      6.82 o 
  -7   0  10       25.17       36.39     11.08 o 
  -6   0  10       85.57      114.99      6.37 o 
  -5   0  10        0.03        2.52      3.42 o 
  -4   0  10      163.32      142.27      6.09 o 
  -3   0  10        0.47        0.00      3.10 o 
  -2   0  10     1461.36     1401.92     30.48 o 
  -1   0  10      493.61      522.92     12.54 o 
   0   0  10        7.78       21.41      2.97 o 
   1   0  10        0.94       18.69      3.55 o 
   2   0  10      510.16      479.75     12.60 o 
   3   0  10      227.79      208.96     10.47 o 
   4   0  10       11.97       19.81      4.32 o 
   5   0  10        9.87        9.61      4.49 o 
   6   0  10       40.29       61.16      8.95 o 
   7   0  10       70.31      115.34     11.32 o 
  -8   1  10        6.98        6.93      7.28 o 
  -7   1  10       36.24       63.99     10.55 o 
  -6   1  10       14.66       19.34      4.81 o 
  -5   1  10      111.98      102.86      6.05 o 
  -4   1  10      160.17      142.52      7.15 o 
  -3   1  10      195.41      179.91      7.85 o 
  -2   1  10      492.22      447.34     13.72 o 
   0   1  10       54.34       66.20      5.06 o 
   1   1  10       36.52       58.13      5.20 o 
   2   1  10      429.95      407.46     11.05 o 
   3   1  10       89.42       85.89      7.35 o 
   4   1  10      564.64      539.01     14.48 o 
   5   1  10      148.90      154.18      8.91 o 
   6   1  10      193.31      184.35     11.86 o 
   7   1  10        5.88        9.55      8.36 o 
  -8   2  10       14.55       12.31      9.49 o 
  -7   2  10      210.52      215.62     11.78 o 
  -6   2  10       47.66       89.48      7.18 o 
  -5   2  10      382.02      369.34      9.80 o 
  -4   2  10      464.40      414.59     13.18 o 
  -3   2  10      241.89      230.42      9.23 o 
  -2   2  10        8.87        5.54      3.45 o 
  -1   2  10      257.01      227.32      8.95 o 
   0   2  10       66.51       61.48      5.32 o 
   1   2  10      882.27      840.09     23.56 o 
   2   2  10      174.63      187.01      7.16 o 
   3   2  10      503.99      469.57     19.68 o 
   4   2  10       34.48       50.89      5.07 o 
   5   2  10       29.06       33.83     14.69 o 
   6   2  10      128.38      121.56     11.62 o 
   7   2  10       33.29       27.78     10.55 o 
  -8   3  10        8.72       13.71      9.14 o 
  -7   3  10       33.51       39.24     12.13 o 
  -6   3  10       81.88       84.65      7.43 o 
  -5   3  10      117.31      109.31      5.26 o 
  -4   3  10      158.85      139.35      5.27 o 
  -3   3  10      167.74      175.26      6.50 o 
  -2   3  10      345.10      350.74      9.59 o 
  -1   3  10      111.36      107.94      6.50 o 
   0   3  10       78.64       93.96      6.41 o 
   1   3  10      374.01      334.08     12.29 o 
   2   3  10      474.50      455.86     15.00 o 
   3   3  10      441.54      363.45     10.73 o 
   4   3  10       24.12       26.90      6.01 o 
   5   3  10      263.49      240.00     17.27 o 
   6   3  10       16.17       21.32     14.94 o 
  -7   4  10      200.51      214.15     11.11 o 
  -6   4  10       46.66       62.45      6.91 o 
  -5   4  10       60.66       65.80      4.43 o 
  -4   4  10        6.74        8.46      3.39 o 
  -3   4  10        0.59        0.47      3.10 o 
  -2   4  10       11.14        9.99      3.73 o 
  -1   4  10      136.52      130.96      7.58 o 
   0   4  10      126.22      130.39      8.79 o 
   1   4  10      174.13      158.18     13.71 o 
   2   4  10      632.35      577.21     17.49 o 
   3   4  10      163.22      151.43      8.35 o 
   4   4  10      270.59      238.49     21.45 o 
   5   4  10        7.54        7.55      5.39 o 
   6   4  10       28.72       27.37      6.42 o 
  -7   5  10       25.90       39.90      7.18 o 
  -6   5  10      112.35      105.45      9.84 o 
  -5   5  10      102.36      107.44      8.41 o 
  -4   5  10      165.60      145.53      7.20 o 
  -3   5  10      271.70      241.13      8.14 o 
  -2   5  10      261.80      259.62      8.66 o 
  -1   5  10      128.50      134.73      6.09 o 
   0   5  10       15.10       18.25      4.02 o 
   1   5  10      396.60      385.21     13.30 o 
   2   5  10       19.12       21.31      5.09 o 
   3   5  10      129.50      124.93      6.36 o 
   4   5  10       90.17       76.16      7.21 o 
   5   5  10       11.62        8.17      5.74 o 
   6   5  10       56.26       51.31      7.18 o 
  -6   6  10      260.54      288.07     12.79 o 
  -5   6  10      424.66      410.59     15.32 o 
  -4   6  10      283.38      267.69      8.78 o 
  -3   6  10      396.57      363.47     11.58 o 
  -2   6  10      243.19      221.69      9.61 o 
  -1   6  10      139.52      118.63      7.20 o 
   0   6  10      115.16      111.22      5.74 o 
   1   6  10      124.77      153.72      8.47 o 
   2   6  10       60.78       58.72      4.85 o 
   3   6  10      136.31      144.12      7.47 o 
   4   6  10       13.70       11.78      5.72 o 
   5   6  10       15.00       17.75      6.20 o 
  -6   7  10        5.43        8.82      9.49 o 
  -5   7  10       25.92       36.52      7.20 o 
  -4   7  10        7.94        7.79      4.05 o 
  -3   7  10      136.05      127.04      6.67 o 
  -2   7  10      123.80      110.83     16.00 o 
  -1   7  10       63.62       90.15      6.95 o 
   0   7  10       27.25       35.76      5.97 o 
   1   7  10       70.49       66.47      6.45 o 
   2   7  10       54.50       69.10      6.67 o 
   3   7  10        9.72        6.58      4.11 o 
   4   7  10       21.07       15.47      5.97 o 
  -5   8  10       19.18       23.03      6.71 o 
  -4   8  10       73.26       73.55      8.33 o 
  -3   8  10       25.97       20.39      4.76 o 
  -2   8  10       12.16       14.63      5.57 o 
  -1   8  10       38.94       42.75      6.22 o 
   0   8  10       29.14       29.04      5.84 o 
   1   8  10       25.39       28.88      6.09 o 
   2   8  10       12.63       12.75      5.81 o 
   3   8  10        6.56        6.33      8.44 o 
  -3   9  10        4.45        0.00      5.32 o 
  -2   9  10       21.22       23.00      5.91 o 
  -1   9  10       24.74       13.02      6.20 o 
   0   9  10       12.68       15.65      6.22 o 
   1   9  10       18.85       14.11      6.09 o 
   2   9  10       50.47       59.65      7.41 o 
  -3  -9  11       18.65       22.25      7.85 o 
  -2  -9  11       22.08       20.75      7.94 o 
  -1  -9  11       14.73        9.01      7.51 o 
   0  -9  11       14.01        8.17      7.51 o 
   1  -9  11       58.87       63.99     15.82 o 
  -4  -8  11        6.07       17.58     11.60 o 
  -3  -8  11       16.17       13.71     11.25 o 
  -2  -8  11      141.51      116.08     10.11 o 
  -1  -8  11       44.42       49.36      8.03 o 
   0  -8  11      139.56      132.86     10.64 o 
   1  -8  11       66.55       82.37     10.55 o 
   2  -8  11        0.72        0.00      8.45 o 
   3  -8  11       78.35       84.74     17.23 o 
  -5  -7  11        2.41        0.86      8.72 o 
  -4  -7  11      156.16      160.77     12.55 o 
  -3  -7  11        2.98        2.20      7.45 o 
  -2  -7  11      260.99      237.02     32.17 o 
  -1  -7  11       52.89       68.64      7.91 o 
   0  -7  11       15.56       16.51      7.26 o 
   1  -7  11       31.46       35.21      8.26 o 
   2  -7  11       10.18        4.39      7.94 o 
   3  -7  11       16.41        5.96     21.62 o 
   4  -7  11       24.62       29.77      9.50 o 
  -6  -6  11       11.27       28.38      9.94 o 
  -5  -6  11      188.45      177.85     13.01 o 
  -4  -6  11      164.23      173.78     12.26 o 
  -3  -6  11      136.79      109.33      9.94 o 
  -2  -6  11      122.10       93.76      7.08 o 
  -1  -6  11      286.43      273.29     13.01 o 
   0  -6  11       97.19      111.81      9.36 o 
   1  -6  11       45.34       41.41      8.05 o 
   2  -6  11       11.95       21.41      8.16 o 
   3  -6  11       47.86       39.33      9.20 o 
   4  -6  11       16.01        7.82      8.58 o 
   5  -6  11        5.42        0.00      9.04 o 
  -7  -5  11      126.16      152.24     13.51 o 
  -6  -5  11       72.76       80.51     10.41 o 
  -5  -5  11      175.74      168.56     12.36 o 
  -4  -5  11      155.10      137.29     10.93 o 
  -3  -5  11      219.32      182.81     11.04 o 
  -2  -5  11       31.68       38.99      5.60 o 
  -1  -5  11       23.64       80.17     11.60 o 
   0  -5  11       70.98       73.87     10.35 o 
   1  -5  11      212.44      219.39      8.70 o 
   2  -5  11       23.30       15.86      4.56 o 
   3  -5  11       97.36       91.63      6.30 o 
   4  -5  11       57.80       60.25      9.69 o 
   5  -5  11       80.28       76.69     10.67 o 
  -7  -4  11       36.05       34.09      9.49 o 
  -6  -4  11        9.70       20.78     11.43 o 
  -5  -4  11      141.68      137.19     10.86 o 
  -4  -4  11      176.53      158.08     10.91 o 
  -3  -4  11       53.04       68.66     16.70 o 
  -2  -4  11       58.94       50.63     10.20 o 
  -1  -4  11       74.63       93.58      5.02 o 
   0  -4  11      456.23      505.90     13.91 o 
   1  -4  11      254.66      326.02     10.44 o 
   2  -4  11      355.71      324.27     10.57 o 
   3  -4  11      226.94      190.70      9.25 o 
   4  -4  11      101.01      119.81     10.80 o 
   5  -4  11        0.12        0.91      8.19 o 
   6  -4  11        4.36        4.17      8.82 o 
  -8  -3  11       17.47       38.37     10.72 o 
  -7  -3  11        5.44        9.98      8.03 o 
  -6  -3  11        3.11        4.44      4.84 o 
  -5  -3  11      138.10      115.57      7.35 o 
  -4  -3  11       81.78       84.82     16.88 o 
  -3  -3  11       41.93       39.22      4.85 o 
  -2  -3  11      138.69      127.98      5.70 o 
  -1  -3  11       50.95       86.92      6.15 o 
   0  -3  11      119.62      135.95      6.65 o 
   1  -3  11       58.67      140.25      7.30 o 
   2  -3  11      311.54      274.42      9.58 o 
   3  -3  11      334.49      297.52      9.75 o 
   4  -3  11       30.49       25.97      8.44 o 
   5  -3  11       14.69       18.50      7.87 o 
   6  -3  11       28.80       28.57      9.84 o 
  -8  -2  11       86.84       94.85     11.18 o 
  -7  -2  11       40.80       35.61      6.04 o 
  -6  -2  11       72.85      112.77      8.31 o 
  -5  -2  11       34.36       31.82      4.89 o 
  -4  -2  11       36.16       41.28      4.09 o 
  -3  -2  11       20.52       24.16      4.87 o 
  -2  -2  11      892.70      822.90     16.81 o 
  -1  -2  11      482.36      564.19     14.27 o 
   0  -2  11      206.00      221.06      8.01 o 
   1  -2  11      227.32      241.51      8.32 o 
   2  -2  11      167.77      167.60      7.51 o 
   3  -2  11       33.36       30.91      5.48 o 
   4  -2  11      190.84      193.51      7.91 o 
   5  -2  11       46.13       60.99      9.46 o 
   6  -2  11       27.13       22.50      8.57 o 
  -8  -1  11        4.24       28.09      7.40 o 
  -7  -1  11       44.41       47.21      6.18 o 
  -6  -1  11        6.40        8.05      4.99 o 
  -5  -1  11       34.92       36.19      3.79 o 
  -4  -1  11       32.08       32.46      3.76 o 
  -3  -1  11      503.43      483.26     12.43 o 
  -2  -1  11      107.30      101.11      6.34 o 
  -1  -1  11      172.78      174.00      6.36 o 
   0  -1  11       33.99       39.34      3.95 o 
   1  -1  11       89.31      105.41      5.60 o 
   2  -1  11       76.39       86.43      5.52 o 
   3  -1  11      185.18      171.99     10.68 o 
   4  -1  11      183.59      162.81      7.50 o 
   5  -1  11        7.66        5.51      5.91 o 
   6  -1  11      116.36       94.01     13.54 o 
  -8   0  11       40.75       62.31      8.62 o 
  -7   0  11       96.18       68.13      9.14 o 
  -6   0  11        5.14       20.39      6.24 o 
  -5   0  11      214.15      189.71      7.41 o 
  -4   0  11       74.42       67.81      4.81 o 
  -3   0  11       33.74       34.77      3.82 o 
  -2   0  11      253.80      259.68     22.50 o 
  -1   0  11      116.53      108.14      4.83 o 
   0   0  11      330.09      355.07      9.34 o 
   1   0  11      118.87      139.45      5.89 o 
   2   0  11      444.20      446.67     12.90 o 
   3   0  11      914.75      897.83     21.36 o 
   4   0  11       99.03       99.49      8.61 o 
   5   0  11      207.24      197.93     10.53 o 
   6   0  11       24.11       24.59      9.14 o 
  -8   1  11        4.24       37.58      8.79 o 
  -7   1  11       44.49       41.84      9.84 o 
  -6   1  11        6.32        5.81      3.34 o 
  -5   1  11       34.86       38.78      4.74 o 
  -4   1  11       32.07       30.04      4.55 o 
  -3   1  11      503.24      460.14     12.08 o 
  -2   1  11      107.42      101.13      6.34 o 
  -1   1  11      172.67      167.05      7.85 o 
   0   1  11       33.91       40.28      5.20 o 
   1   1  11       89.22       98.62      6.67 o 
   2   1  11       76.11       84.59      5.10 o 
   3   1  11      185.05      189.43     10.96 o 
   4   1  11      183.90      173.78      7.54 o 
   5   1  11        7.67        7.21      9.49 o 
   6   1  11      116.32      124.78     12.48 o 
  -8   2  11       86.99      116.73     14.06 o 
  -7   2  11       40.83       36.92      6.16 o 
  -6   2  11       73.08      110.62      7.69 o 
  -5   2  11       34.45       36.43      4.02 o 
  -4   2  11       36.07       45.87      6.68 o 
  -3   2  11       20.55       22.04      4.01 o 
  -2   2  11      893.61      813.17     22.45 o 
  -1   2  11      481.61      557.02     16.82 o 
   0   2  11      205.94      236.36      9.54 o 
   1   2  11      227.35      231.89      9.71 o 
   2   2  11      167.91      166.70      6.78 o 
   3   2  11       33.44       41.79      9.60 o 
   4   2  11      190.44      198.90      9.59 o 
   5   2  11       46.15       55.16      7.56 o 
   6   2  11       27.18       19.98      6.86 o 
  -8   3  11       17.52       26.02     10.90 o 
  -7   3  11        5.47        0.00      5.40 o 
  -6   3  11        3.14        4.97      5.20 o 
  -5   3  11      138.09      111.14      5.51 o 
  -4   3  11       82.01       86.38      4.39 o 
  -3   3  11       41.84       39.24      4.32 o 
  -2   3  11      138.76      132.61      7.35 o 
  -1   3  11       50.80       88.74     11.08 o 
   0   3  11      119.85      143.37      9.49 o 
   1   3  11       58.55      122.36     11.95 o 
   2   3  11      311.77      293.77     11.31 o 
   3   3  11      334.71      311.46     12.06 o 
   4   3  11       30.33       36.73      5.72 o 
   5   3  11       14.78       14.39      5.63 o 
   6   3  11       28.83       35.32     12.83 o 
  -7   4  11       36.14       29.82      6.75 o 
  -6   4  11        9.81       15.75      5.91 o 
  -5   4  11      141.71      135.69      6.14 o 
  -4   4  11      176.48      159.07      7.41 o 
  -3   4  11       52.96       59.16      5.38 o 
  -1   4  11       74.58       89.80      6.34 o 
   0   4  11      456.26      507.80     15.77 o 
   1   4  11      254.21      343.31     12.26 o 
   2   4  11      355.43      337.18     12.26 o 
   3   4  11      226.74      180.42      9.51 o 
   4   4  11      101.22       98.10      7.85 o 
   5   4  11        0.13        0.00      5.24 o 
   6   4  11        4.40        9.39      6.15 o 
  -7   5  11      126.06      144.65     10.21 o 
  -6   5  11       72.49       76.28      7.76 o 
  -5   5  11      175.56      180.35     10.18 o 
  -4   5  11      154.76      132.10      6.51 o 
  -3   5  11      219.41      190.64     11.67 o 
  -2   5  11       31.74       32.07      4.98 o 
  -1   5  11       23.50       73.84      8.44 o 
   0   5  11       70.98       85.50     10.20 o 
   1   5  11      212.33      223.84      9.94 o 
   2   5  11       23.20       17.36      5.09 o 
   3   5  11       97.77       96.81      7.56 o 
   4   5  11       57.70       61.08      7.00 o 
   5   5  11       80.39       77.31      7.56 o 
  -6   6  11       11.22       21.94      6.95 o 
  -5   6  11      188.22      179.12     10.66 o 
  -4   6  11      163.91      154.29      9.27 o 
  -3   6  11      136.02      120.93      6.55 o 
  -2   6  11      121.70       91.39     14.24 o 
  -1   6  11      287.39      262.26     10.56 o 
   0   6  11       97.11      117.77     12.26 o 
   1   6  11       45.47       38.14      4.43 o 
   2   6  11       12.05        8.17      4.41 o 
   3   6  11       47.84       35.45      4.63 o 
   4   6  11       16.06       14.59      6.50 o 
   5   6  11        5.33       14.35      6.31 o 
  -5   7  11        2.42        4.57      6.46 o 
  -4   7  11      156.40      157.38     11.65 o 
  -3   7  11        2.98        4.76      4.24 o 
  -2   7  11      261.34      249.59     10.41 o 
  -1   7  11       52.72       52.20      6.31 o 
   0   7  11       15.53        8.77      5.06 o 
   1   7  11       31.49       31.68      5.95 o 
   2   7  11       10.18       24.30      4.46 o 
   3   7  11       16.38       13.74      5.95 o 
   4   7  11       24.52       17.93      6.09 o 
  -4   8  11        6.09        5.29      8.97 o 
  -3   8  11       16.28       15.72      5.65 o 
  -2   8  11      141.89      120.65     11.60 o 
  -1   8  11       44.29       34.38      6.20 o 
   0   8  11      139.59      155.69      8.82 o 
   1   8  11       66.93       88.18      7.70 o 
   2   8  11        0.70        0.00      5.59 o 
   3   8  11       78.18       73.13     10.90 o 
  -3   9  11       18.77       20.39      6.08 o 
  -2   9  11       22.10       15.62      5.91 o 
  -1   9  11       14.73       12.75      6.06 o 
   0   9  11       14.12       16.11      6.34 o 
   1   9  11       58.92       58.25      7.21 o 
  -2  -9  12        1.82       13.98     13.36 o 
  -1  -9  12       15.09       13.66      7.85 o 
   0  -9  12       98.09      137.26     11.95 o 
  -4  -8  12       67.53       66.45     14.77 o 
  -3  -8  12       29.65       25.50      9.84 o 
  -2  -8  12        1.24        3.57      7.16 o 
  -1  -8  12       42.38       47.76     10.37 o 
   0  -8  12       16.10        4.65      7.69 o 
   1  -8  12      203.11      189.87     12.91 o 
   2  -8  12        4.83        0.00      7.80 o 
  -5  -7  12       30.40       14.77     11.95 o 
  -4  -7  12        9.59        0.00     10.90 o 
  -3  -7  12       34.02       37.15     14.42 o 
  -2  -7  12       41.74       45.23      8.19 o 
  -1  -7  12       46.69       43.34      7.70 o 
   0  -7  12        6.63       10.51      7.20 o 
   1  -7  12      103.81      102.62     21.80 o 
   2  -7  12       84.69       85.76      9.91 o 
   3  -7  12       76.86       68.60     10.80 o 
  -6  -6  12      199.08      197.18     23.73 o 
  -5  -6  12       44.50       30.34      9.29 o 
  -4  -6  12      160.27      150.33     11.81 o 
  -3  -6  12        8.22       15.82     10.20 o 
  -2  -6  12       14.75       11.85      6.70 o 
  -1  -6  12        4.61       14.77     10.90 o 
   0  -6  12      156.66      164.81     11.01 o 
   1  -6  12      149.28      162.47     11.15 o 
   2  -6  12        7.44        4.99     13.36 o 
   3  -6  12       28.65       24.41      9.16 o 
   4  -6  12       42.65       39.04     11.78 o 
  -7  -5  12       32.68       29.89     10.90 o 
  -6  -5  12      162.56      163.37     12.90 o 
  -5  -5  12      167.78      157.43     12.01 o 
  -4  -5  12        9.90        6.53      6.89 o 
  -3  -5  12       79.95       86.24      8.66 o 
  -2  -5  12       22.33       13.89      6.71 o 
  -1  -5  12      161.05      176.95      8.06 o 
   0  -5  12       24.57       32.53      5.07 o 
   1  -5  12       29.62       29.55      5.80 o 
   2  -5  12       82.93       63.89      5.95 o 
   3  -5  12       76.64       64.69      5.80 o 
   4  -5  12      186.63      162.06     12.41 o 
   5  -5  12       54.62       43.36     10.15 o 
  -7  -4  12       68.46       82.00     15.82 o 
  -6  -4  12        8.89       21.10     11.95 o 
  -5  -4  12       11.52       12.35      7.69 o 
  -4  -4  12       54.01       54.13      8.16 o 
  -3  -4  12      177.04      169.18      7.96 o 
  -2  -4  12      228.38      258.57      7.97 o 
  -1  -4  12      811.85      750.08     18.59 o 
   0  -4  12      222.20      229.67      8.77 o 
   1  -4  12      263.87      377.60     12.27 o 
   2  -4  12      216.44      182.21      7.99 o 
   3  -4  12       71.22       63.46      5.81 o 
   4  -4  12        8.12        8.84      8.36 o 
   5  -4  12       76.30       82.70     10.67 o 
  -7  -3  12       47.13       65.47      9.76 o 
  -6  -3  12      164.31      144.36     11.40 o 
  -5  -3  12       39.33       49.20     10.55 o 
  -4  -3  12       45.93       56.92      5.33 o 
  -3  -3  12       26.38       20.76      4.47 o 
  -2  -3  12      336.96      331.30      8.90 o 
  -1  -3  12      635.71      566.40     17.65 o 
   0  -3  12     1076.10     1221.34     27.80 o 
   1  -3  12      640.31      582.46     16.62 o 
   2  -3  12      165.22      212.78      8.31 o 
   3  -3  12      242.04      206.96      8.49 o 
   4  -3  12       58.82       47.68      5.14 o 
   5  -3  12       11.01       19.75     12.13 o 
   6  -3  12        7.89       24.77      9.17 o 
  -8  -2  12       42.04       45.29      9.66 o 
  -7  -2  12       13.88       34.62      6.01 o 
  -6  -2  12      156.28      195.43     10.22 o 
  -5  -2  12        5.97       13.78      3.72 o 
  -4  -2  12       35.88       24.04      4.52 o 
  -3  -2  12      131.24      129.95      6.31 o 
  -2  -2  12        1.52        9.08      3.35 o 
  -1  -2  12      250.96      251.31      8.34 o 
   0  -2  12      112.23      118.01      6.33 o 
   1  -2  12      411.03      378.73     11.44 o 
   2  -2  12       58.54       60.94      5.69 o 
   3  -2  12      164.44      151.78      7.20 o 
   4  -2  12      245.78      211.65     14.06 o 
   5  -2  12      152.61      150.01     11.76 o 
   6  -2  12       11.96       14.24      8.98 o 
  -8  -1  12       15.00       37.76      8.07 o 
  -7  -1  12       23.17       18.05      5.77 o 
  -6  -1  12       31.23       34.58      6.58 o 
  -5  -1  12       85.15       88.73      5.21 o 
  -4  -1  12       26.63       18.77      3.53 o 
  -3  -1  12      527.04      475.98     12.78 o 
  -2  -1  12      157.51      171.81     11.74 o 
  -1  -1  12      168.16      168.67      6.38 o 
   0  -1  12       99.38      105.50      5.42 o 
   1  -1  12      235.25      242.99      8.26 o 
   2  -1  12      356.11      327.23     10.13 o 
   3  -1  12      619.87      584.75     15.31 o 
   4  -1  12      465.56      420.81     12.60 o 
   5  -1  12       23.99       12.37      7.85 o 
   6  -1  12       15.92       20.91     21.45 o 
  -8   0  12        0.71        6.96      7.34 o 
  -7   0  12        0.08        0.00      6.37 o 
  -6   0  12       93.45       97.38      5.84 o 
  -5   0  12        2.80       12.45      4.19 o 
  -4   0  12      329.75      324.56      9.71 o 
  -3   0  12      206.26      187.15      7.21 o 
  -1   0  12      108.23       99.94      6.94 o 
   0   0  12       14.48       23.80      5.38 o 
   1   0  12        2.20       14.79      5.21 o 
   2   0  12      109.27      110.69      6.30 o 
   3   0  12      335.01      341.91     10.60 o 
   4   0  12      626.71      606.05     16.14 o 
   5   0  12        0.00        0.58      4.47 o 
   6   0  12       54.20       73.84     13.01 o 
  -8   1  12       14.97       34.26      8.26 o 
  -7   1  12       23.23       15.65      6.68 o 
  -6   1  12       31.29       41.78      5.12 o 
  -5   1  12       85.21       88.42      6.05 o 
  -4   1  12       26.67       21.85      4.62 o 
  -3   1  12      527.06      499.26     12.78 o 
  -2   1  12      157.62      163.79     13.19 o 
  -1   1  12      168.00      166.48      8.62 o 
   0   1  12       99.85       93.67      6.82 o 
   1   1  12      234.71      253.96     14.77 o 
   2   1  12      355.86      309.73     12.25 o 
   3   1  12      619.32      582.69     26.37 o 
   4   1  12      465.53      418.98     17.58 o 
   5   1  12       24.12       17.84      5.59 o 
   6   1  12       15.97        0.00      9.84 o 
  -8   2  12       41.97       51.69     11.25 o 
  -7   2  12       13.83       32.23      6.06 o 
  -6   2  12      155.87      202.00     10.05 o 
  -5   2  12        6.01        3.06      3.83 o 
  -4   2  12       35.93       27.06      5.39 o 
  -3   2  12      131.03      114.95      6.00 o 
  -2   2  12        1.53        6.33      4.25 o 
  -1   2  12      251.07      262.91     10.46 o 
   0   2  12      112.47      127.92      7.60 o 
   1   2  12      410.79      405.59     13.91 o 
   2   2  12       58.28       60.59      6.57 o 
   3   2  12      164.32      141.43      8.61 o 
   4   2  12      246.07      202.09      9.88 o 
   5   2  12      152.72      144.59     11.60 o 
   6   2  12       12.04        3.87     10.55 o 
  -7   3  12       47.15       46.66      6.75 o 
  -6   3  12      164.58      165.49     25.49 o 
  -5   3  12       39.33       45.17      3.73 o 
  -4   3  12       45.92       45.38      4.29 o 
  -3   3  12       26.29       23.17      6.89 o 
  -2   3  12      336.95      346.36     20.39 o 
  -1   3  12      635.96      550.83     17.11 o 
   0   3  12     1076.14     1208.94     32.89 o 
   1   3  12      640.20      554.17     19.16 o 
   2   3  12      164.99      185.60     36.92 o 
   3   3  12      242.35      214.21      9.97 o 
   4   3  12       58.87       32.53      5.98 o 
   5   3  12       11.03        9.37      5.32 o 
   6   3  12        7.85       10.80      6.05 o 
  -7   4  12       68.42       69.29      7.85 o 
  -6   4  12        8.92       27.08      6.16 o 
  -5   4  12       11.54        8.88      4.78 o 
  -4   4  12       53.85       58.77      4.81 o 
  -3   4  12      177.10      169.25      6.93 o 
  -2   4  12      228.63      250.89     10.05 o 
  -1   4  12      811.14      739.45     21.23 o 
   0   4  12      221.65      226.45     16.00 o 
   1   4  12      264.07      371.96     13.29 o 
   2   4  12      216.70      195.39      9.80 o 
   3   4  12       71.31       64.06      6.91 o 
   4   4  12        8.17        2.11      5.40 o 
   5   4  12       76.43       79.19      7.60 o 
  -7   5  12       32.73       44.75      7.51 o 
  -6   5  12      162.70      137.32      9.51 o 
  -5   5  12      167.58      164.35      9.82 o 
  -4   5  12        9.93        9.82      4.00 o 
  -3   5  12       79.92       80.32      5.42 o 
  -2   5  12       22.27       15.55      4.81 o 
  -1   5  12      160.83      169.30      7.96 o 
   0   5  12       24.70       26.15      5.34 o 
   1   5  12       29.63       38.27      5.47 o 
   2   5  12       83.05       63.33      6.83 o 
   3   5  12       76.59       71.78     10.72 o 
   4   5  12      186.80      164.07      9.16 o 
   5   5  12       54.63       58.11      7.74 o 
  -6   6  12      198.63      211.61     11.86 o 
  -5   6  12       44.77       51.79      7.31 o 
  -4   6  12      160.74      156.46     10.86 o 
  -3   6  12        8.25        4.67      4.54 o 
  -2   6  12       14.81       30.19      6.50 o 
  -1   6  12        4.57       13.74      6.15 o 
   0   6  12      156.86      155.70      8.95 o 
   1   6  12      149.18      158.14      7.09 o 
   2   6  12        7.41        6.69      7.37 o 
   3   6  12       28.58       33.80      4.70 o 
   4   6  12       42.59       32.36      6.45 o 
  -5   7  12       30.32       26.55      6.96 o 
  -4   7  12        9.69       10.34      4.38 o 
  -3   7  12       34.00       29.71      5.32 o 
  -2   7  12       41.80       43.14      6.06 o 
  -1   7  12       46.55       36.97      6.06 o 
   0   7  12        6.61        0.00      4.84 o 
   1   7  12      104.14      100.95      7.58 o 
   2   7  12       84.67       78.56      9.14 o 
   3   7  12       76.96       80.14      7.70 o 
  -4   8  12       67.50       55.92      8.08 o 
  -3   8  12       29.79       17.39     11.60 o 
  -2   8  12        1.24        6.72      5.49 o 
  -1   8  12       42.32       48.00      6.46 o 
   0   8  12       16.09       16.17      5.97 o 
   1   8  12      203.08      195.09     15.29 o 
   2   8  12        4.87       12.64      6.06 o 
  -2   9  12        1.86        6.42      5.83 o 
  -1   9  12       15.20       34.29      6.66 o 
   0   9  12       98.29      107.11      8.57 o 
  -3  -8  13       33.04       23.08      7.85 o 
  -2  -8  13       11.56        4.51      7.56 o 
  -1  -8  13       51.43       75.64      9.01 o 
   0  -8  13      105.89      111.76     10.71 o 
   1  -8  13       72.73       96.96     11.04 o 
   2  -8  13        4.40        0.00      8.80 o 
  -5  -7  13       45.93       36.57     13.01 o 
  -4  -7  13       25.43       38.68     12.66 o 
  -3  -7  13      109.24       89.19      9.66 o 
  -2  -7  13        3.16        3.34     13.19 o 
  -1  -7  13        8.85       12.38      7.08 o 
   0  -7  13       35.78       47.81      8.41 o 
   1  -7  13      100.49      132.53     11.15 o 
   2  -7  13       46.49       52.82     13.71 o 
   3  -7  13       25.75       26.43      9.45 o 
  -6  -6  13       21.94       27.78     13.01 o 
  -5  -6  13       94.93       88.60     14.42 o 
  -4  -6  13       10.35        5.27     10.20 o 
  -3  -6  13       26.05       32.52      7.41 o 
  -2  -6  13       21.28       31.52      7.58 o 
  -1  -6  13      125.17      140.04     10.07 o 
   0  -6  13       31.19       51.52     15.12 o 
   1  -6  13       35.33       49.73      8.82 o 
   2  -6  13       70.47       82.00      9.94 o 
   3  -6  13       81.54       81.26     10.51 o 
   4  -6  13        4.64        0.00      8.95 o 
  -6  -5  13        4.54       10.59      9.12 o 
  -5  -5  13       38.05       54.39      9.36 o 
  -4  -5  13       12.09        8.44      9.84 o 
  -3  -5  13      131.25      114.05     13.01 o 
  -2  -5  13       63.93       47.86      7.46 o 
  -1  -5  13       60.00       55.59      5.48 o 
   0  -5  13       64.16       60.52      5.67 o 
   1  -5  13       97.82       98.76      6.61 o 
   2  -5  13       48.55       38.08      5.47 o 
   3  -5  13       43.23       43.70      5.58 o 
   4  -5  13       19.94        0.00      9.67 o 
  -7  -4  13       74.06       95.00     11.78 o 
  -6  -4  13      116.52      125.42     11.29 o 
  -5  -4  13       12.44       13.27      7.85 o 
  -4  -4  13      110.89      103.97      9.44 o 
  -3  -4  13      132.79      143.71     11.78 o 
  -2  -4  13       63.46       65.97     17.40 o 
  -1  -4  13      961.08      865.80     21.21 o 
   0  -4  13      595.41      647.99     16.93 o 
   1  -4  13      331.80      279.18      9.78 o 
   2  -4  13      262.04      247.74      9.38 o 
   3  -4  13        4.03        8.22      9.06 o 
   4  -4  13       20.08       21.15      8.91 o 
   5  -4  13       30.41       21.95      9.43 o 
  -7  -3  13       13.16       48.05      9.38 o 
  -6  -3  13       29.05       47.85      8.61 o 
  -4  -3  13       30.72       26.71      4.82 o 
  -3  -3  13      136.25      130.91      7.00 o 
  -2  -3  13        7.07       12.98      4.32 o 
  -1  -3  13      144.30      202.61      8.26 o 
   0  -3  13      114.51      120.77      6.61 o 
   1  -3  13        8.90       45.81      7.43 o 
   2  -3  13      278.92      260.49     15.07 o 
   3  -3  13       67.53       56.91      5.41 o 
   4  -3  13        7.13        8.30      4.50 o 
   5  -3  13       38.60       45.19      9.30 o 
  -7  -2  13       55.33       85.40      7.24 o 
  -6  -2  13       45.17       77.42      7.52 o 
  -5  -2  13       56.83       48.19      6.87 o 
  -4  -2  13       50.27       52.53      5.11 o 
  -3  -2  13      203.23      197.52      6.74 o 
  -2  -2  13       45.23       55.62      5.07 o 
  -1  -2  13      179.84      222.72      8.41 o 
   0  -2  13      287.27      320.95     11.50 o 
   1  -2  13       94.65       98.69      5.96 o 
   2  -2  13      281.71      261.20      9.26 o 
   3  -2  13      167.85      158.14      7.46 o 
   4  -2  13      203.48      189.67     12.31 o 
   5  -2  13       97.46       88.87     12.13 o 
   6  -2  13       12.93       18.99     11.60 o 
  -8  -1  13       15.38       14.64      7.54 o 
  -7  -1  13      171.59      181.24     27.95 o 
  -6  -1  13      118.56      125.61     10.01 o 
  -5  -1  13       12.34       19.23      5.83 o 
  -4  -1  13       95.97       90.79      5.53 o 
  -3  -1  13      254.20      232.52      7.23 o 
  -2  -1  13       82.83       76.72      4.27 o 
  -1  -1  13      157.50      174.12      6.92 o 
   0  -1  13      135.87      162.64      6.78 o 
   1  -1  13      189.42      186.13      7.61 o 
   2  -1  13      511.03      442.12     19.76 o 
   3  -1  13       37.96       28.03      4.75 o 
   4  -1  13       47.30       50.46      5.63 o 
   5  -1  13        5.83        3.16      9.84 o 
   6  -1  13       15.71       20.74     11.95 o 
  -8   0  13        3.43        9.18      7.26 o 
  -7   0  13       17.27       19.97      7.56 o 
  -6   0  13        0.45        2.75      3.99 o 
  -5   0  13      395.66      377.80     12.91 o 
  -4   0  13       65.67       48.91      4.45 o 
  -3   0  13       80.24       82.05      5.30 o 
  -2   0  13      253.22      281.28      8.74 o 
  -1   0  13       83.71       70.10      4.22 o 
   0   0  13      799.47      935.04     26.33 o 
   1   0  13      702.92      779.54     22.73 o 
   2   0  13      491.42      456.01     15.63 o 
   3   0  13       40.27       32.00     10.90 o 
   4   0  13        2.05        0.32      5.16 o 
   5   0  13       76.71       84.48      7.22 o 
  -8   1  13       15.38       11.70      7.59 o 
  -7   1  13      171.15      176.10     13.71 o 
  -6   1  13      118.55      124.75     15.29 o 
  -5   1  13       12.29        9.84      7.74 o 
  -4   1  13       96.04       92.25      6.50 o 
  -3   1  13      253.93      230.23      9.71 o 
  -2   1  13       82.91       71.71      6.24 o 
  -1   1  13      157.54      174.53     18.28 o 
   0   1  13      135.91      164.45      9.67 o 
   1   1  13      189.49      196.32      9.76 o 
   2   1  13      510.48      450.81     15.26 o 
   3   1  13       38.12       33.48      7.38 o 
   4   1  13       47.46       46.26     10.20 o 
   5   1  13        5.85        7.95      6.86 o 
   6   1  13       15.62        4.22     10.55 o 
  -7   2  13       55.66       85.19      7.77 o 
  -6   2  13       45.42       68.82      5.28 o 
  -5   2  13       56.92       55.57      5.27 o 
  -4   2  13       50.40       52.65      4.64 o 
  -3   2  13      203.31      193.03     11.43 o 
  -2   2  13       45.00       53.83      5.98 o 
  -1   2  13      179.80      227.51      9.97 o 
   0   2  13      287.75      306.62     12.15 o 
   1   2  13       94.58      100.69      7.26 o 
   2   2  13      281.23      264.54     11.49 o 
   3   2  13      167.98      147.88      9.14 o 
   4   2  13      203.57      177.20      9.87 o 
   5   2  13       97.52      105.28      7.74 o 
   6   2  13       12.96       29.89     11.60 o 
  -7   3  13       13.17       48.44      7.09 o 
  -6   3  13       28.92       42.43      6.50 o 
  -5   3  13       70.04       82.77      6.64 o 
  -4   3  13       30.70       29.98      4.25 o 
  -3   3  13      136.24      145.85      7.85 o 
  -2   3  13        6.99       21.35      5.00 o 
  -1   3  13      144.40      203.57      9.88 o 
   0   3  13      114.42      154.87      8.66 o 
   2   3  13      279.02      256.87     11.21 o 
   3   3  13       67.40       62.40      9.67 o 
   4   3  13        7.05        3.60      5.32 o 
   5   3  13       38.60       36.74     10.72 o 
  -7   4  13       74.14       85.33      8.35 o 
  -6   4  13      116.55      145.51     34.81 o 
  -5   4  13       12.38       11.92      4.30 o 
  -4   4  13      111.09      109.60      9.18 o 
  -3   4  13      132.50      138.94      7.56 o 
  -2   4  13       63.50       68.56      9.49 o 
  -1   4  13      961.91      876.79     31.64 o 
   0   4  13      595.27      671.37     19.74 o 
   1   4  13      332.20      280.99     11.54 o 
   2   4  13      262.13      244.69     17.23 o 
   3   4  13        4.07        6.21      5.49 o 
   4   4  13       20.10       14.21      5.65 o 
   5   4  13       30.43       34.28     10.02 o 
  -6   5  13        4.51       12.95      6.20 o 
  -5   5  13       38.01       43.27      7.20 o 
  -4   5  13       12.07        3.40      3.88 o 
  -3   5  13      130.90      114.36      8.79 o 
  -2   5  13       64.10       55.80     10.55 o 
  -1   5  13       59.93       51.81      8.26 o 
   0   5  13       64.05       63.46      6.22 o 
   1   5  13       98.02      101.69     14.59 o 
   2   5  13       48.43       46.65      9.49 o 
   3   5  13       43.37       36.88      6.45 o 
   4   5  13       19.94       11.71      6.06 o 
  -6   6  13       22.09       32.82      7.41 o 
  -5   6  13       94.47       74.70      8.41 o 
  -4   6  13       10.48        7.72      4.13 o 
  -3   6  13       26.11       42.28      5.74 o 
  -2   6  13       21.39       13.38      5.15 o 
  -1   6  13      125.11      131.54      8.33 o 
   0   6  13       31.08       30.24      5.97 o 
   1   6  13       35.42       49.24      5.80 o 
   2   6  13       70.24       75.01      5.66 o 
   3   6  13       81.56       82.69      6.31 o 
   4   6  13        4.62        0.00      6.68 o 
  -5   7  13       45.94       33.63      7.35 o 
  -4   7  13       25.50       25.05      4.90 o 
  -3   7  13      109.44       98.93      7.38 o 
  -2   7  13        3.19        1.01      4.98 o 
  -1   7  13        8.86       27.37      5.84 o 
   0   7  13       35.72       43.54      6.22 o 
   1   7  13      100.40      118.87      8.61 o 
   2   7  13       46.50       56.45      6.56 o 
   3   7  13       25.75       18.22      7.03 o 
  -3   8  13       32.85       38.93      6.24 o 
  -2   8  13       11.52        8.02      9.32 o 
  -1   8  13       51.48       69.58      7.45 o 
   0   8  13      105.78      115.08      8.33 o 
   1   8  13       72.48      116.19      8.44 o 
   2   8  13        4.37        5.63      8.26 o 
  -3  -8  14        5.56        7.66      7.56 o 
  -2  -8  14       99.31       98.98     19.34 o 
  -1  -8  14      270.66      290.72     15.07 o 
   0  -8  14        3.38        0.00      7.94 o 
   1  -8  14       70.23       77.87     10.93 o 
  -4  -7  14       20.75       19.49      7.76 o 
  -3  -7  14       13.47        9.80      7.31 o 
  -2  -7  14       33.11       36.69     11.60 o 
  -1  -7  14       25.47       48.92     22.68 o 
   0  -7  14      111.71      143.88     11.01 o 
   1  -7  14       19.64       27.48     16.17 o 
   2  -7  14      105.30      102.02     11.26 o 
  -5  -6  14       23.28       15.82     11.60 o 
  -4  -6  14       10.55       12.66     10.55 o 
  -3  -6  14        6.49        0.00      8.61 o 
  -2  -6  14       61.69       50.14     12.48 o 
  -1  -6  14      111.61      111.28      9.82 o 
   0  -6  14       32.80       40.13      7.96 o 
   1  -6  14       62.92       44.73      8.97 o 
   2  -6  14      156.26      148.52     11.68 o 
   3  -6  14      111.06      107.51     11.61 o 
  -6  -5  14        5.70       13.01     11.60 o 
  -5  -5  14        9.62        2.46     10.20 o 
  -4  -5  14       79.01      100.56     13.01 o 
  -3  -5  14       43.56       36.75     13.36 o 
  -2  -5  14       53.01       54.02      5.89 o 
  -1  -5  14      165.63      138.74      7.55 o 
   0  -5  14       58.57       65.86      6.52 o 
   1  -5  14       55.82       58.44      5.80 o 
   2  -5  14       39.65       37.09      6.09 o 
   3  -5  14       54.70       39.85      8.32 o 
   4  -5  14        2.03        0.00      8.61 o 
  -7  -4  14       15.62       11.72      9.16 o 
  -6  -4  14        1.48        0.00      8.19 o 
  -5  -4  14       26.78       29.18     10.55 o 
  -4  -4  14       51.15       56.61     10.90 o 
  -3  -4  14      413.52      398.03     12.14 o 
  -2  -4  14       91.91       92.22      6.13 o 
  -1  -4  14      104.65      131.29     13.29 o 
   0  -4  14      372.77      386.72     11.79 o 
   1  -4  14      319.25      316.47     16.32 o 
   2  -4  14       13.19       24.78      8.97 o 
   3  -4  14       46.62       47.97      5.73 o 
   4  -4  14        1.53        0.00      8.35 o 
   5  -4  14       30.92       40.11     10.05 o 
  -7  -3  14        5.85       38.93      9.11 o 
  -6  -3  14       20.72       19.34      7.76 o 
  -5  -3  14        8.49       19.75      7.26 o 
  -4  -3  14      292.62      293.76     11.81 o 
  -3  -3  14      204.17      193.86      9.56 o 
  -2  -3  14      783.78      776.30     19.20 o 
  -1  -3  14      299.56      269.66      9.37 o 
   0  -3  14      182.10      199.84      8.24 o 
   1  -3  14       49.32       73.12      6.96 o 
   2  -3  14       79.04       78.80      6.03 o 
   3  -3  14        3.67        8.48      4.59 o 
   4  -3  14       53.00       60.83      5.89 o 
   5  -3  14       28.89       21.10     11.95 o 
  -7  -2  14       20.55       38.53      6.46 o 
  -6  -2  14       29.36       32.95      5.48 o 
  -5  -2  14      176.16      144.38      7.44 o 
  -4  -2  14       10.97       13.38      4.38 o 
  -3  -2  14      105.79      102.46     13.05 o 
  -2  -2  14       96.18       87.62      5.57 o 
  -1  -2  14      103.41      101.02      5.88 o 
   0  -2  14      211.61      229.26      8.42 o 
   1  -2  14       72.74       58.93      5.22 o 
   2  -2  14      182.69      167.71      7.72 o 
   3  -2  14       65.14       65.42      5.77 o 
   4  -2  14        2.98        0.00      4.72 o 
   5  -2  14       39.11        9.14     10.55 o 
  -7  -1  14       12.20       35.70      8.79 o 
  -6  -1  14       43.05       59.73      4.84 o 
  -5  -1  14      117.99      107.04      5.47 o 
  -4  -1  14       29.17       29.28      4.24 o 
  -3  -1  14       41.90       50.50      4.13 o 
  -2  -1  14       40.88       52.76      6.23 o 
  -1  -1  14       95.82      126.69     11.05 o 
   0  -1  14      332.78      316.27      9.74 o 
   1  -1  14      143.79      184.00      9.43 o 
   2  -1  14      156.41      139.59     11.43 o 
   3  -1  14      150.17      124.75     11.95 o 
   4  -1  14       20.67       13.76      6.15 o 
   5  -1  14       49.16       27.78     11.25 o 
  -7   0  14        0.98       14.84      7.74 o 
  -6   0  14       56.86       52.88      5.11 o 
  -5   0  14       25.58       31.48      5.35 o 
  -4   0  14       68.15       71.67      5.15 o 
  -3   0  14       86.15       82.38      5.99 o 
  -2   0  14      249.77      252.61      8.27 o 
  -1   0  14      747.56      740.48     21.67 o 
   0   0  14      668.18      760.65     22.48 o 
   1   0  14     1312.61     1334.14     50.10 o 
   2   0  14      562.50      567.55     18.12 o 
   3   0  14       94.73       86.65      7.48 o 
   4   0  14       12.99        8.24      5.20 o 
   5   0  14       39.94       27.78     11.25 o 
  -7   1  14       12.21       28.71      5.39 o 
  -6   1  14       43.31       46.70      5.57 o 
  -5   1  14      118.17      101.02      6.75 o 
  -4   1  14       29.21       31.58      4.34 o 
  -3   1  14       41.98       40.82      5.72 o 
  -2   1  14       40.64       29.53     10.20 o 
  -1   1  14       95.41       98.18      7.43 o 
   0   1  14      332.41      315.35     12.41 o 
   1   1  14      143.69      166.46     11.60 o 
   2   1  14      156.59      148.34      8.62 o 
   3   1  14      150.45      129.14      8.69 o 
   4   1  14       20.86       12.31      8.61 o 
   5   1  14       49.31       49.83      6.63 o 
  -7   2  14       20.59       43.09      6.50 o 
  -6   2  14       29.40       28.09      4.30 o 
  -5   2  14      175.88      149.21      6.88 o 
  -4   2  14       10.94        7.60      3.92 o 
  -3   2  14      105.96      116.18     11.25 o 
  -2   2  14       96.35       89.01     12.48 o 
  -1   2  14      102.96      103.52      7.59 o 
   0   2  14      211.46      234.49     10.73 o 
   1   2  14       72.56       70.07      6.67 o 
   2   2  14      182.75      165.07      9.04 o 
   3   2  14       65.02       67.52      6.93 o 
   4   2  14        2.98        8.10      6.68 o 
   5   2  14       38.94       38.67      6.49 o 
  -7   3  14        5.85       54.62      7.51 o 
  -6   3  14       20.77       18.93      5.98 o 
  -5   3  14        8.42       13.14      4.16 o 
  -4   3  14      292.49      275.57      9.96 o 
  -3   3  14      203.66      190.35     10.72 o 
  -2   3  14      783.99      775.50     27.07 o 
  -1   3  14      299.78      276.30     11.11 o 
   0   3  14      182.27      209.26     10.11 o 
   1   3  14       49.16       74.79     10.20 o 
   2   3  14       79.17       82.54      7.26 o 
   3   3  14        3.68        5.35      5.57 o 
   4   3  14       53.11       52.86      6.75 o 
   5   3  14       28.80       19.83      6.16 o 
  -7   4  14       15.56       21.82      6.84 o 
  -6   4  14        1.48       12.57      6.25 o 
  -5   4  14       26.84       30.53      4.53 o 
  -4   4  14       51.28       50.72      7.40 o 
  -3   4  14      413.77      392.25     13.40 o 
  -2   4  14       91.77       93.83      9.32 o 
  -1   4  14      104.43      128.71      8.79 o 
   0   4  14      372.86      400.19     13.65 o 
   1   4  14      319.32      307.61     12.40 o 
   2   4  14       13.20       20.74      7.38 o 
   3   4  14       46.69       38.36      6.50 o 
   4   4  14        1.57        0.00     13.54 o 
   5   4  14       30.96       42.01      7.38 o 
  -6   5  14        5.64       14.16      6.66 o 
  -5   5  14        9.61        8.93      4.20 o 
  -4   5  14       78.92       90.05      7.22 o 
  -3   5  14       43.47       21.63      5.06 o 
  -2   5  14       52.85       49.22      7.74 o 
  -1   5  14      166.09      156.14     21.27 o 
   0   5  14       58.37       66.22      6.71 o 
   1   5  14       55.77       67.75     10.90 o 
   2   5  14       39.67       27.47      6.09 o 
   3   5  14       54.66       46.00      6.81 o 
   4   5  14        2.06        0.00      5.74 o 
  -5   6  14       23.43       20.36      7.16 o 
  -4   6  14       10.51        7.92      4.38 o 
  -3   6  14        6.52        5.45      4.73 o 
  -2   6  14       61.75       45.57      5.91 o 
  -1   6  14      111.41      119.16      7.94 o 
   0   6  14       32.87       37.60      6.22 o 
   1   6  14       63.10       54.58      5.27 o 
   2   6  14      156.39      142.69      7.97 o 
   3   6  14      111.36      115.95      6.91 o 
  -4   7  14       20.70       19.14      5.53 o 
  -3   7  14       13.55       16.41      5.56 o 
  -2   7  14       33.14       35.79      5.95 o 
  -1   7  14       25.60       38.52      6.22 o 
   0   7  14      111.86      126.44      8.45 o 
   1   7  14       19.65       36.71      6.31 o 
   2   7  14      105.42      119.88     10.37 o 
  -3   8  14        5.55        3.27      5.45 o 
  -2   8  14       99.11      102.98      8.26 o 
  -1   8  14      270.67      301.00     12.43 o 
   0   8  14        3.39        2.59      5.84 o 
   1   8  14       70.15       98.63     12.31 o 
  -4  -7  15        2.98        3.87      7.96 o 
  -3  -7  15       78.59       90.80     10.05 o 
  -2  -7  15       30.63       44.50     11.95 o 
  -1  -7  15       80.09       81.05      9.57 o 
   0  -7  15       44.17       44.16      8.95 o 
   1  -7  15       42.19       58.77      9.82 o 
   2  -7  15       50.79       34.37     10.72 o 
  -5  -6  15       23.13       20.04     11.60 o 
  -4  -6  15        5.02        4.27      7.33 o 
  -3  -6  15       11.97       17.48      7.45 o 
  -2  -6  15       31.47       40.70      8.44 o 
  -1  -6  15        3.62        9.84     10.72 o 
   0  -6  15       39.60       40.75      8.08 o 
   1  -6  15       13.15       18.99      7.96 o 
   2  -6  15       16.45       20.15      9.07 o 
   3  -6  15       25.16       20.31      9.55 o 
  -6  -5  15       34.05       28.83     12.31 o 
  -5  -5  15       75.12       32.00     12.66 o 
  -4  -5  15        3.90        6.15      6.96 o 
  -3  -5  15        5.43       11.88      6.83 o 
  -2  -5  15       29.34       32.88      5.43 o 
  -1  -5  15       77.67       70.19      8.98 o 
   0  -5  15       83.61       98.44      6.96 o 
   1  -5  15       93.46      103.36      6.95 o 
   2  -5  15        2.04        0.00      4.71 o 
   3  -5  15       65.02       55.65      6.33 o 
   4  -5  15       12.19        0.00     13.19 o 
  -6  -4  15        3.67       11.95     10.55 o 
  -5  -4  15       48.04       78.41     12.66 o 
  -4  -4  15        2.18        2.64      6.46 o 
  -3  -4  15      441.95      406.45     15.99 o 
  -2  -4  15      370.18      337.89     11.11 o 
  -1  -4  15      273.77      268.61      9.92 o 
   0  -4  15       59.21       67.11      6.14 o 
   1  -4  15       38.92       76.13      6.84 o 
   2  -4  15       15.30        9.25      4.90 o 
   3  -4  15        9.67        4.84      8.80 o 
   4  -4  15       24.52        4.22     12.31 o 
  -7  -3  15       24.46       45.60     13.89 o 
  -6  -3  15       57.87       69.97     12.31 o 
  -5  -3  15      286.97      293.24     19.69 o 
  -4  -3  15      302.15      270.07      9.98 o 
  -3  -3  15       76.24       83.18      6.06 o 
  -2  -3  15      201.35      227.46      8.88 o 
  -1  -3  15      242.64      229.15      9.04 o 
   0  -3  15      168.92      180.12      7.94 o 
   1  -3  15        1.07        3.46      4.50 o 
   2  -3  15        7.11       13.39      6.89 o 
   3  -3  15       58.87       56.91      6.38 o 
   4  -3  15       54.64       50.81      9.84 o 
   5  -3  15       74.96       69.97     14.42 o 
  -7  -2  15       24.46       31.29      8.33 o 
  -6  -2  15        2.59       15.91      7.08 o 
  -5  -2  15       98.83      100.02      6.46 o 
  -4  -2  15        7.81        2.38      4.28 o 
  -3  -2  15       83.40       85.98      5.96 o 
  -2  -2  15      127.42      130.18      7.52 o 
  -1  -2  15       13.35       23.87      6.37 o 
   0  -2  15       90.46       94.86      5.84 o 
   1  -2  15      107.98      105.96      7.81 o 
   2  -2  15       54.97       66.96      7.91 o 
   3  -2  15       43.46       49.97     11.95 o 
   4  -2  15       33.27       32.91      6.11 o 
   5  -2  15        1.27       23.21     12.66 o 
  -7  -1  15       38.43       51.28      8.26 o 
  -6  -1  15        8.16       28.69      4.44 o 
  -5  -1  15       44.22       53.03      5.29 o 
  -4  -1  15        8.24       12.20      5.79 o 
  -3  -1  15        5.71       10.07      3.90 o 
  -2  -1  15       58.48       58.72     10.90 o 
  -1  -1  15      225.89      241.05     14.94 o 
   0  -1  15      793.58      888.91     25.62 o 
   1  -1  15       94.66      112.19      8.26 o 
   2  -1  15       97.70       85.36     13.19 o 
   3  -1  15       38.71       38.07      6.33 o 
   4  -1  15       42.04       58.41      6.76 o 
   5  -1  15        4.79        2.81     11.60 o 
  -7   0  15      125.16      133.56     10.46 o 
  -6   0  15       11.76       17.35      4.92 o 
  -5   0  15       10.64       15.96      5.11 o 
  -4   0  15      253.47      213.92      9.97 o 
  -3   0  15      110.55      104.52      5.71 o 
  -2   0  15      217.48      239.85     10.64 o 
  -1   0  15      283.35      477.95     17.58 o 
   0   0  15        9.93       13.88      5.38 o 
   1   0  15      273.80      285.32     20.92 o 
   2   0  15        7.70       30.24     11.60 o 
   3   0  15       52.23       62.28      7.02 o 
   4   0  15        0.01        0.00      5.24 o 
   5   0  15       15.55        8.92     12.83 o 
  -7   1  15       38.53       45.43      5.99 o 
  -6   1  15        8.19       22.73      5.00 o 
  -5   1  15       44.13       51.56      4.99 o 
  -4   1  15        8.27        2.03      4.47 o 
  -3   1  15        5.74       15.19      5.63 o 
  -2   1  15       58.47       84.74     11.25 o 
  -1   1  15      225.77      252.77     10.73 o 
   0   1  15      792.57      866.64     31.29 o 
   1   1  15       94.71      105.85      7.94 o 
   2   1  15       98.23       94.55      7.67 o 
   3   1  15       38.52       36.39      6.44 o 
   4   1  15       42.09       33.56      6.44 o 
   5   1  15        4.90        8.65     10.72 o 
  -7   2  15       24.58       32.82     15.12 o 
  -6   2  15        2.58       19.80      3.70 o 
  -5   2  15       98.62      111.40      6.20 o 
  -4   2  15        7.74        6.00      4.75 o 
  -3   2  15       83.57       88.77      6.91 o 
  -2   2  15      127.61      126.82      7.77 o 
  -1   2  15       13.31       24.81      5.72 o 
   0   2  15       90.41       88.12      7.18 o 
   1   2  15      107.99      111.03      8.79 o 
   2   2  15       54.87       61.94      7.21 o 
   3   2  15       43.27       42.41     10.55 o 
   4   2  15       33.42       38.60     12.66 o 
   5   2  15        1.27        4.10      5.63 o 
  -7   3  15       24.35       23.39     11.78 o 
  -6   3  15       57.82       56.75      7.35 o 
  -5   3  15      287.06      287.71     11.37 o 
  -4   3  15      302.13      267.89     10.61 o 
  -3   3  15       76.05       81.85      6.84 o 
  -2   3  15      201.34      222.34     10.11 o 
  -1   3  15      242.79      237.34     10.39 o 
   0   3  15      169.49      184.05      9.38 o 
   1   3  15        1.08        0.64      5.46 o 
   2   3  15        7.20       12.42      7.03 o 
   3   3  15       58.83       59.21      7.01 o 
   4   3  15       54.62       57.60     13.19 o 
   5   3  15       75.23       68.41      7.74 o 
  -6   4  15        3.71        4.87      6.41 o 
  -5   4  15       47.67       45.51      5.19 o 
  -4   4  15        2.21       15.47      5.98 o 
  -3   4  15      442.48      414.89     18.99 o 
  -2   4  15      369.97      338.18     12.61 o 
  -1   4  15      274.05      271.48     11.51 o 
   0   4  15       59.34       57.00      6.59 o 
   1   4  15       39.00       60.20      6.84 o 
   2   4  15       15.20       13.76      5.83 o 
   3   4  15        9.73        4.24     11.43 o 
   4   4  15       24.49       16.05      6.24 o 
  -6   5  15       34.11       43.14     13.89 o 
  -5   5  15       74.86       75.21      5.78 o 
  -4   5  15        3.89        0.00      4.62 o 
  -3   5  15        5.47        2.58      4.73 o 
  -2   5  15       29.28       24.96      7.03 o 
  -1   5  15       77.49       54.85      8.79 o 
   0   5  15       83.49       93.86      7.31 o 
   1   5  15       93.60       97.85     17.40 o 
   2   5  15        1.98        0.00      5.31 o 
   3   5  15       64.97       65.27      9.84 o 
   4   5  15       12.27       15.88      6.24 o 
  -5   6  15       23.09       14.06      6.96 o 
  -4   6  15        5.06        7.75      5.20 o 
  -3   6  15       11.92        0.00      4.92 o 
  -2   6  15       31.31       31.22      5.65 o 
  -1   6  15        3.61       10.06      5.56 o 
   0   6  15       39.65       52.66      7.21 o 
   1   6  15       13.24       28.58      5.97 o 
   2   6  15       16.31       17.58      4.77 o 
   3   6  15       25.28       35.59      5.33 o 
  -4   7  15        3.00        0.63      5.14 o 
  -3   7  15       78.79       84.46      7.35 o 
  -2   7  15       30.71       31.92      6.86 o 
  -1   7  15       79.95       97.26      7.70 o 
   0   7  15       44.20       53.24      6.96 o 
   1   7  15       42.14       58.50      6.96 o 
   2   7  15       50.98       48.58      6.56 o 
  -3  -7  16       20.29       17.23      8.20 o 
  -2  -7  16       14.20       18.33     17.40 o 
  -1  -7  16       58.22       60.51      9.19 o 
   0  -7  16      138.20      161.99     12.30 o 
   1  -7  16       54.78       70.35     11.08 o 
  -4  -6  16       29.70       23.65      8.08 o 
  -3  -6  16       33.68       32.09      8.44 o 
  -2  -6  16       32.32       29.72      8.08 o 
  -1  -6  16       44.63       61.10      8.80 o 
   0  -6  16       53.43       58.41      9.05 o 
   1  -6  16       98.71      113.68      7.78 o 
   2  -6  16       12.95        3.34      8.95 o 
  -5  -5  16       14.34       22.15     11.25 o 
  -4  -5  16       54.40       42.55      8.45 o 
  -3  -5  16       43.64       34.74      7.76 o 
  -2  -5  16       45.07       33.91      5.58 o 
  -1  -5  16       49.31       52.57      5.88 o 
   0  -5  16        6.20        9.23      5.08 o 
   1  -5  16       23.26       14.00      8.11 o 
   2  -5  16       30.97       40.61      5.82 o 
   3  -5  16       11.58        1.80      8.09 o 
  -6  -4  16       16.35        8.09     10.90 o 
  -5  -4  16      228.71      265.11     19.34 o 
  -4  -4  16       52.70       45.20      5.95 o 
  -3  -4  16      520.78      488.85     14.41 o 
  -2  -4  16      379.25      346.94     13.98 o 
  -1  -4  16      237.45      214.79      8.97 o 
   0  -4  16       18.10       23.37      5.14 o 
   1  -4  16        6.65        5.06     10.33 o 
   2  -4  16       30.58       30.11      6.38 o 
   3  -4  16       52.71       33.87      9.14 o 
   4  -4  16       63.99       92.47     15.12 o 
  -6  -3  16      137.82      133.96     15.47 o 
  -5  -3  16       42.31       41.60      6.50 o 
  -4  -3  16      408.91      387.76     12.07 o 
  -3  -3  16      197.61      200.76     11.77 o 
  -2  -3  16       95.49      105.34      6.48 o 
  -1  -3  16       37.80       31.32      4.96 o 
   0  -3  16      121.58      134.22     11.95 o 
   1  -3  16       23.75       25.44      7.74 o 
   2  -3  16       35.01       44.66      6.65 o 
   3  -3  16        4.02        0.00      4.96 o 
   4  -3  16       87.28       82.16     14.24 o 
  -7  -2  16       56.77       63.29     13.36 o 
  -6  -2  16       47.03       56.96     11.60 o 
  -5  -2  16       64.54       75.46      7.01 o 
  -4  -2  16       95.41      101.83     10.99 o 
  -3  -2  16      105.03      108.98      6.44 o 
  -2  -2  16      117.74      123.34      6.58 o 
  -1  -2  16        8.52       25.96      6.17 o 
   0  -2  16       18.05       12.17      5.47 o 
   1  -2  16        2.58       17.00      5.52 o 
   2  -2  16        2.14        0.00      5.56 o 
   3  -2  16       49.85       50.41      6.76 o 
   4  -2  16       40.13       55.40      7.19 o 
  -7  -1  16        2.28        8.05     12.13 o 
  -6  -1  16        9.13       25.49      6.01 o 
  -5  -1  16        0.23        4.65      4.41 o 
  -4  -1  16        3.79        7.12      4.16 o 
  -3  -1  16       33.36       25.57      4.27 o 
  -2  -1  16        3.13        3.91      5.11 o 
  -1  -1  16      128.21      146.03      9.49 o 
   0  -1  16       18.52       24.09      5.83 o 
   1  -1  16       22.50       36.32      6.55 o 
   2  -1  16      144.98      161.40      9.36 o 
   3  -1  16        8.22       13.90      8.44 o 
   4  -1  16       36.00       42.55     22.15 o 
  -7   0  16       53.60       66.78      9.05 o 
  -6   0  16        9.43        4.99      6.03 o 
  -5   0  16       95.39       94.16      6.25 o 
  -4   0  16      690.31      682.52     20.77 o 
  -3   0  16     1347.93     1214.77     33.36 o 
  -2   0  16      856.73      855.11     29.53 o 
  -1   0  16      392.24      454.73     16.02 o 
   0   0  16      264.30      289.90     12.50 o 
   1   0  16      477.40      455.94     15.95 o 
   2   0  16      128.15      155.60      9.36 o 
   3   0  16       57.33       58.90      7.28 o 
   4   0  16      113.75      120.37      8.91 o 
   5   0  16        7.66        0.00     11.25 o 
  -7   1  16        2.31        6.16      6.84 o 
  -6   1  16        9.06       24.42      9.15 o 
  -5   1  16        0.23        0.00      4.57 o 
  -4   1  16        3.81        9.55      4.94 o 
  -3   1  16       33.23       26.13      5.27 o 
  -2   1  16        3.09        4.57      5.06 o 
  -1   1  16      128.30      130.95      8.97 o 
   0   1  16       18.46       14.76     10.37 o 
   1   1  16       22.54       33.96      6.11 o 
   2   1  16      145.28      149.18     10.55 o 
   3   1  16        8.17       10.67      7.91 o 
   4   1  16       36.09       33.69      7.56 o 
  -7   2  16       56.91       63.05      7.85 o 
  -6   2  16       47.05       44.15      5.11 o 
  -5   2  16       64.36       70.66      8.53 o 
  -4   2  16       95.58       92.10     13.71 o 
  -3   2  16      104.81      100.21      7.52 o 
  -2   2  16      117.74      118.81      8.10 o 
  -1   2  16        8.54       15.70      5.63 o 
   0   2  16       18.11       16.93     12.48 o 
   1   2  16        2.56       17.87      5.79 o 
   2   2  16        2.17        7.76      5.72 o 
   3   2  16       49.58       43.70      6.57 o 
   4   2  16       40.26       39.01      9.32 o 
  -6   3  16      137.60      131.59      9.80 o 
  -5   3  16       42.11       32.32      5.59 o 
  -4   3  16      408.70      361.28     13.22 o 
  -3   3  16      197.75      175.10      9.36 o 
  -2   3  16       95.61      105.64      7.77 o 
  -1   3  16       37.60       22.22     13.36 o 
   0   3  16      121.80      134.71     10.55 o 
   1   3  16       23.78       15.98      6.24 o 
   2   3  16       34.92       28.11      6.11 o 
   3   3  16        4.01        0.00      9.84 o 
   4   3  16       87.27       70.38      7.74 o 
  -6   4  16       16.24       23.92     11.60 o 
  -5   4  16      229.35      245.38      9.35 o 
  -4   4  16       52.59       66.10      8.44 o 
  -3   4  16      521.63      490.49     21.80 o 
  -2   4  16      379.08      354.67     13.11 o 
  -1   4  16      237.33      228.74     10.61 o 
   0   4  16       18.06       21.64      7.91 o 
   1   4  16        6.71        3.82      8.61 o 
   2   4  16       30.57       30.79      6.24 o 
   3   4  16       52.98       29.99      6.59 o 
   4   4  16       63.91       63.23      7.43 o 
  -5   5  16       14.32       12.23      4.60 o 
  -4   5  16       54.55       42.03     14.24 o 
  -3   5  16       43.46       44.45      7.38 o 
  -2   5  16       44.96       40.79      7.74 o 
  -1   5  16       49.45       67.16      8.79 o 
   0   5  16        6.18        0.00      5.56 o 
   1   5  16       23.19       29.52      6.16 o 
   2   5  16       30.90       30.31      6.41 o 
   3   5  16       11.55        4.59      7.56 o 
  -4   6  16       29.67       26.93      5.79 o 
  -3   6  16       33.67       38.14     12.13 o 
  -2   6  16       32.43       29.61      5.83 o 
  -1   6  16       44.73       42.68      8.26 o 
   0   6  16       53.50       45.36      9.14 o 
   1   6  16       98.92      101.61     11.25 o 
   2   6  16       13.02        8.31      5.95 o 
  -3   7  16       20.19       24.13     11.60 o 
  -2   7  16       14.26       24.11     12.48 o 
  -1   7  16       58.19       61.81      7.31 o 
   0   7  16      138.55      172.92     10.37 o 
   1   7  16       54.81       67.27      7.46 o 
  -4  -6  17       42.00       51.21     11.25 o 
  -3  -6  17       15.63       18.89      8.19 o 
  -2  -6  17      208.35      183.35     12.55 o 
  -1  -6  17      115.59      125.41     14.59 o 
   0  -6  17       85.11       91.59      7.43 o 
   1  -6  17        6.55       10.83      5.78 o 
  -5  -5  17       34.60       35.11      8.69 o 
  -4  -5  17       11.96        1.94      7.20 o 
  -3  -5  17        1.90        0.00      7.16 o 
  -2  -5  17        1.84        0.00      4.94 o 
  -1  -5  17       28.94       35.09      5.90 o 
   0  -5  17        5.61        2.62      4.92 o 
   1  -5  17       80.21       69.47      7.99 o 
   2  -5  17       15.19       13.00      6.22 o 
  -5  -4  17       18.05       22.78      8.08 o 
  -4  -4  17       26.05       36.64      7.11 o 
  -3  -4  17       84.92       81.30      6.47 o 
  -2  -4  17       45.20       40.68      5.45 o 
  -1  -4  17       23.26       26.71     10.77 o 
   0  -4  17       96.33      110.75      8.91 o 
   1  -4  17       60.78       62.59      7.50 o 
   2  -4  17       99.91       95.96      8.31 o 
   3  -4  17        9.02        9.46     13.89 o 
  -6  -3  17      114.06      121.65     14.77 o 
  -5  -3  17      213.79      209.82     12.04 o 
  -4  -3  17       68.61       66.05      6.25 o 
  -3  -3  17      118.53      115.00      7.01 o 
  -2  -3  17      114.01      106.10      8.36 o 
  -1  -3  17       36.44       28.89      6.17 o 
   0  -3  17       20.57        8.26     13.54 o 
   1  -3  17        9.61        0.00      8.44 o 
   2  -3  17        8.76       13.41      5.74 o 
   3  -3  17      143.33      147.04     15.82 o 
  -6  -2  17       14.03       21.91     11.78 o 
  -5  -2  17       64.06       71.80      6.08 o 
  -4  -2  17       97.71      102.42      6.69 o 
  -3  -2  17      119.88      124.81      8.69 o 
  -2  -2  17      142.12      122.81      8.69 o 
  -1  -2  17      105.06       85.52      7.61 o 
   0  -2  17       49.07       53.60      8.09 o 
   1  -2  17       58.04       46.50      6.81 o 
   2  -2  17      144.21      137.60     16.17 o 
   3  -2  17       75.05       79.05      7.99 o 
   4  -2  17       12.23       11.08      5.91 o 
  -6  -1  17       20.06        7.38      6.68 o 
  -5  -1  17       55.57       54.53      8.29 o 
  -4  -1  17      102.49       98.02      7.74 o 
  -3  -1  17      140.02      122.25      8.62 o 
  -2  -1  17       51.72       47.75      6.50 o 
  -1  -1  17       88.88       91.65      7.67 o 
   0  -1  17       29.06       35.02      7.21 o 
   1  -1  17       39.06       65.47      7.56 o 
   2  -1  17       11.38       10.34      5.56 o 
   3  -1  17      179.80      147.38      9.82 o 
   4  -1  17       20.60       23.80      6.60 o 
  -6   0  17       10.84       26.28      5.72 o 
  -5   0  17        0.00        0.01      5.00 o 
  -4   0  17        8.38        9.83      6.86 o 
  -3   0  17        1.74        2.73      5.11 o 
  -2   0  17      631.99      562.00     18.37 o 
  -1   0  17      340.91      363.63     14.11 o 
   0   0  17        1.30        5.96      6.01 o 
   1   0  17      109.63      145.21      9.79 o 
   2   0  17       17.23       16.98      7.03 o 
   3   0  17       69.79       70.94      7.67 o 
   4   0  17        4.30        0.00      5.83 o 
  -6   1  17       20.04       16.70      5.53 o 
  -5   1  17       55.46       57.68      6.24 o 
  -4   1  17      102.60       92.57      7.26 o 
  -3   1  17      140.30      158.48     12.83 o 
  -2   1  17       51.77       51.86      6.63 o 
  -1   1  17       89.22       87.92     13.01 o 
   0   1  17       29.10       34.67      6.55 o 
   1   1  17       38.94       53.83      6.89 o 
   2   1  17       11.35        4.22      5.79 o 
   3   1  17      180.10      192.59     10.64 o 
   4   1  17       20.58       17.20      6.55 o 
  -6   2  17       13.93       11.23      4.64 o 
  -5   2  17       64.16       59.26      9.32 o 
  -4   2  17       97.85       81.28      6.93 o 
  -3   2  17      119.99      120.72     10.20 o 
  -2   2  17      141.99      115.29      8.36 o 
  -1   2  17      105.01       89.81      7.85 o 
   0   2  17       49.13       45.82      6.76 o 
   1   2  17       57.70       61.91     10.02 o 
   2   2  17      144.38      139.47      9.28 o 
   3   2  17       75.30       68.98     12.13 o 
   4   2  17       12.30        7.27      6.01 o 
  -6   3  17      114.04      109.54     12.31 o 
  -5   3  17      214.00      211.31     12.66 o 
  -4   3  17       68.63       69.45      6.75 o 
  -3   3  17      118.34      104.95      8.03 o 
  -2   3  17      114.41      119.81      8.45 o 
  -1   3  17       36.33       22.36      6.05 o 
   0   3  17       20.55       16.48     13.01 o 
   1   3  17        9.57        7.90      5.98 o 
   2   3  17        8.84        1.14      5.64 o 
   3   3  17      143.84      146.58     13.19 o 
  -5   4  17       17.99       13.84      5.20 o 
  -4   4  17       26.02       23.91      7.03 o 
  -3   4  17       84.93       62.23      8.79 o 
  -2   4  17       45.29       38.80      6.42 o 
  -1   4  17       23.17       23.33      8.61 o 
   0   4  17       96.02      109.84      8.61 o 
   1   4  17       61.04       55.71      8.61 o 
   2   4  17       99.71       95.14     18.11 o 
   3   4  17        8.97        3.84      6.16 o 
  -5   5  17       34.65       26.83      7.38 o 
  -4   5  17       12.10       13.20      5.46 o 
  -3   5  17        1.88        0.00      6.33 o 
  -2   5  17        1.84        1.41      6.33 o 
  -1   5  17       29.12       37.27      7.74 o 
   0   5  17        5.56        1.53      5.57 o 
   1   5  17       80.32       95.27     11.95 o 
   2   5  17       15.10        7.38      6.86 o 
  -4   6  17       41.82       39.59     11.08 o 
  -3   6  17       15.65       18.15      5.83 o 
  -2   6  17      208.70      179.40     13.54 o 
  -1   6  17      115.74      117.47      8.57 o 
   0   6  17       84.59      104.07     11.25 o 
   1   6  17        6.61       19.69      8.44 o 
  -2  -6  18       73.34       69.54     10.90 o 
  -1  -6  18      107.97       82.93      9.69 o 
   0  -6  18       11.78        5.00      6.69 o 
  -4  -5  18        3.84        6.31      9.32 o 
  -3  -5  18       42.43       33.68      5.94 o 
  -2  -5  18       58.72       60.38      9.22 o 
  -1  -5  18       61.77       66.12      8.07 o 
   0  -5  18       47.44       53.55      7.77 o 
   1  -5  18       14.41       31.20      6.82 o 
  -5  -4  18      370.09      379.97     25.32 o 
  -4  -4  18       10.35        9.26      5.32 o 
  -3  -4  18       24.11       18.61      5.91 o 
  -2  -4  18        4.57        0.67      7.03 o 
  -1  -4  18       39.79       43.89     10.55 o 
   0  -4  18       22.45       28.13      6.74 o 
   1  -4  18        3.60       14.20      6.33 o 
   2  -4  18       27.57       30.58     14.24 o 
  -5  -3  18        3.10        5.76      5.23 o 
  -4  -3  18       23.88       25.71      6.57 o 
  -3  -3  18        1.96       10.25      6.11 o 
  -2  -3  18       44.44       37.87      6.57 o 
  -1  -3  18       20.47       19.57      6.28 o 
   0  -3  18        3.04        0.00     14.94 o 
   1  -3  18       23.82       27.71      7.74 o 
   2  -3  18       96.82      103.84      8.63 o 
   3  -3  18       15.53        8.79      7.74 o 
  -6  -2  18      135.74      127.77      9.20 o 
  -5  -2  18      153.64      141.63      9.46 o 
  -4  -2  18       17.68       14.77      5.85 o 
  -3  -2  18       59.22       54.57      9.67 o 
  -2  -2  18       66.52       57.77     12.48 o 
  -1  -2  18       42.25       51.58      6.81 o 
   0  -2  18       36.40       46.13      6.78 o 
   1  -2  18        5.11       10.72      7.91 o 
   2  -2  18        4.34        3.56      5.94 o 
   3  -2  18       33.46       35.26      7.01 o 
  -6  -1  18        7.67        7.95     12.31 o 
  -5  -1  18       21.58       23.28      5.98 o 
  -4  -1  18       45.10       47.66      6.44 o 
  -3  -1  18       23.77       13.92      6.33 o 
  -2  -1  18       98.36      108.18      8.32 o 
  -1  -1  18      133.41      117.30      8.77 o 
   0  -1  18       44.62       51.04      6.97 o 
   1  -1  18       20.95       25.88     11.25 o 
   2  -1  18       84.58       68.80      7.93 o 
   3  -1  18       37.83       48.29     24.26 o 
  -6   0  18      423.22      409.41     29.53 o 
  -5   0  18      503.61      457.42     15.92 o 
  -4   0  18       60.32       50.83      6.44 o 
  -3   0  18       51.40       67.40      7.08 o 
  -2   0  18       46.67       57.34      7.91 o 
  -1   0  18      360.71      332.76     19.16 o 
   0   0  18       10.68       12.18     14.94 o 
   1   0  18       42.28       36.16      6.49 o 
   2   0  18       18.81       10.00      6.17 o 
   3   0  18       70.50       56.66      7.61 o 
  -6   1  18        7.64       15.99      5.53 o 
  -5   1  18       21.53       30.02      5.79 o 
  -4   1  18       45.01       48.00      6.17 o 
  -3   1  18       23.71       11.66      7.74 o 
  -2   1  18       98.44       99.27     15.82 o 
  -1   1  18      133.37      134.52     14.59 o 
   0   1  18       44.82       68.37      9.32 o 
   1   1  18       21.01        9.90      6.06 o 
   2   1  18       84.95       83.72     13.89 o 
   3   1  18       37.87       46.86      7.28 o 
  -6   2  18      136.03      118.84     10.20 o 
  -5   2  18      153.67      161.02      8.79 o 
  -4   2  18       17.80        9.27      5.38 o 
  -3   2  18       59.31       48.43      6.70 o 
  -2   2  18       66.58       58.78      7.22 o 
  -1   2  18       42.30       47.27     12.31 o 
   0   2  18       36.19       41.40      6.76 o 
   1   2  18        5.01        7.74      5.96 o 
   2   2  18        4.31        8.06      6.50 o 
   3   2  18       33.47       34.68      7.02 o 
  -5   3  18        3.07        0.00      5.98 o 
  -4   3  18       23.88       21.10      7.38 o 
  -3   3  18        1.97        5.22      9.84 o 
  -2   3  18       44.60       32.74     14.24 o 
  -1   3  18       20.38       22.13      6.17 o 
   0   3  18        3.07        5.99      6.11 o 
   1   3  18       23.78       29.23      7.01 o 
   2   3  18       96.86       82.93     11.60 o 
   3   3  18       15.55       10.80      6.28 o 
  -5   4  18      370.23      364.10     13.61 o 
  -4   4  18       10.43        4.57      6.68 o 
  -3   4  18       23.93       24.61      7.38 o 
  -2   4  18        4.55        0.00     12.48 o 
  -1   4  18       39.85       36.43      6.75 o 
   0   4  18       22.51       29.69      6.67 o 
   1   4  18        3.62        8.09      7.74 o 
   2   4  18       27.58       21.89      6.82 o 
  -4   5  18        3.83        0.00      5.39 o 
  -3   5  18       42.39       35.51      8.09 o 
  -2   5  18       58.65       40.08      8.79 o 
  -1   5  18       61.69       66.45      9.14 o 
   0   5  18       47.42       63.82     14.94 o 
   1   5  18       14.22        2.87      6.08 o 
  -2   6  18       73.52       45.92      7.00 o 
  -1   6  18      107.79       85.64      7.91 o 
   0   6  18       11.80        9.49      8.09 o 
  -3  -5  19        2.80        1.89      6.57 o 
  -2  -5  19       10.94       11.05      6.55 o 
  -1  -5  19       14.77       13.15      6.76 o 
   0  -5  19       23.31       27.01     17.40 o 
  -4  -4  19       43.71       41.98      7.43 o 
  -3  -4  19       19.90       18.87      6.89 o 
  -2  -4  19       24.00       28.19      8.44 o 
  -1  -4  19       67.17       49.01     15.29 o 
   0  -4  19       30.71       37.91      7.50 o 
   1  -4  19        0.52        6.91      6.15 o 
  -5  -3  19       18.42        9.32      6.49 o 
  -4  -3  19       26.78       25.29      6.31 o 
  -3  -3  19        0.34        0.71      9.32 o 
  -2  -3  19       56.39       59.17      8.61 o 
  -1  -3  19       31.09       30.52      6.69 o 
   0  -3  19       50.67       59.37      7.61 o 
   1  -3  19       20.57       33.34     10.90 o 
   2  -3  19       85.23       87.70      8.57 o 
  -5  -2  19      110.16      115.35     13.36 o 
  -4  -2  19      183.50      167.86     11.08 o 
  -3  -2  19       30.06       28.61      6.37 o 
  -2  -2  19        8.11       12.78      6.01 o 
  -1  -2  19       45.29       33.57      6.87 o 
   0  -2  19      210.82      228.53     12.31 o 
   1  -2  19      145.73      148.20      9.82 o 
   2  -2  19       30.65       43.83      7.19 o 
  -5  -1  19       92.30       78.93     14.06 o 
  -4  -1  19       14.34       12.01      6.68 o 
  -3  -1  19       32.94       33.54      6.63 o 
  -2  -1  19        6.84        7.16      5.43 o 
  -1  -1  19        5.12        6.14      6.11 o 
   0  -1  19       26.31       23.59     10.02 o 
   1  -1  19      126.27      153.53     32.17 o 
   2  -1  19       49.59       42.17      7.45 o 
   3  -1  19       39.31       38.91     14.94 o 
  -5   0  19        1.06       10.03      5.64 o 
  -4   0  19      469.22      463.21     16.42 o 
  -3   0  19      177.64      154.35      9.63 o 
  -2   0  19        3.20        5.06      5.47 o 
  -1   0  19       32.52       29.64      6.46 o 
   0   0  19       51.37       59.42      7.66 o 
   1   0  19       13.18       17.23      6.44 o 
   2   0  19       20.67       27.92      6.97 o 
   3   0  19        1.90        0.00     11.60 o 
  -5   1  19       92.32       98.84      7.74 o 
  -4   1  19       14.40       19.71      5.79 o 
  -3   1  19       33.09       23.86      6.11 o 
  -2   1  19        6.80       11.39      6.23 o 
  -1   1  19        5.11       11.24      8.09 o 
   0   1  19       26.41       28.00      8.09 o 
   1   1  19      126.22      155.24     13.19 o 
   2   1  19       49.65       39.70      7.28 o 
   3   1  19       39.20       44.85     12.83 o 
  -5   2  19      110.27      132.23      8.53 o 
  -4   2  19      183.78      173.22      9.28 o 
  -3   2  19       30.03       31.27      8.61 o 
  -2   2  19        8.07        6.64      5.70 o 
  -1   2  19       45.27       26.84      7.74 o 
   0   2  19      210.80      235.07     17.58 o 
   1   2  19      146.00      161.37     10.39 o 
   2   2  19       30.45       32.21      7.21 o 
  -5   3  19       18.48       16.88      6.68 o 
  -4   3  19       26.70       17.58      7.38 o 
  -3   3  19        0.35        0.00      5.52 o 
  -2   3  19       56.45       50.76     15.12 o 
  -1   3  19       31.06       14.93     12.31 o 
   0   3  19       50.68       54.93      7.48 o 
   1   3  19       20.59       17.32      6.28 o 
   2   3  19       85.21       90.47      8.69 o 
  -4   4  19       43.46       24.96      7.74 o 
  -3   4  19       19.89       11.60      6.68 o 
  -2   4  19       23.87       25.32      7.74 o 
  -1   4  19       67.45       61.20      8.44 o 
   0   4  19       30.65       40.26      7.26 o 
   1   4  19        0.51        6.81      6.49 o 
  -3   5  19        2.75        1.76      6.68 o 
  -2   5  19       10.85       11.25      7.38 o 
  -1   5  19       14.78       10.55      8.09 o 
   0   5  19       23.37       16.17      8.44 o 
  -3  -4  20       31.14       22.04      7.08 o 
  -2  -4  20       11.79       13.31      6.65 o 
  -1  -4  20        7.21       17.67      7.08 o 
   0  -4  20       43.84       65.38     18.28 o 
  -4  -3  20       24.47       16.57     10.72 o 
  -3  -3  20        4.58       16.71      8.44 o 
  -2  -3  20       12.50       20.94      6.42 o 
  -1  -3  20       20.22       20.30      6.76 o 
   0  -3  20        0.30        3.20      9.49 o 
   1  -3  20       23.55       27.70     10.72 o 
  -4  -2  20        2.37       16.89      8.09 o 
  -3  -2  20       12.36       11.60      5.91 o 
  -2  -2  20        9.24        3.69      6.11 o 
  -1  -2  20       44.78       64.57      7.77 o 
   0  -2  20        6.30       14.96      6.92 o 
   1  -2  20       15.91       41.07     13.36 o 
   2  -2  20       78.13      106.86     11.08 o 
  -5  -1  20        1.95        9.48      6.17 o 
  -4  -1  20       76.87       89.70      8.26 o 
  -3  -1  20      111.27      104.03      8.77 o 
  -2  -1  20        0.06        0.39      5.59 o 
  -1  -1  20      100.12      110.23     12.13 o 
   0  -1  20       75.40       69.39      8.41 o 
   1  -1  20       94.49       99.34      9.10 o 
   2  -1  20       58.61       63.25      8.31 o 
  -5   0  20       68.21       64.50      7.48 o 
  -4   0  20       10.02       15.23      7.91 o 
  -3   0  20        7.68        5.73      5.96 o 
  -2   0  20        9.18       19.98      6.11 o 
  -1   0  20        1.19        0.00      5.63 o 
   0   0  20      100.72      111.18      9.50 o 
   1   0  20       53.06       54.72      7.91 o 
   2   0  20        0.00        5.53      6.69 o 
  -5   1  20        1.95        5.64      6.50 o 
  -4   1  20       76.99       81.11      7.77 o 
  -3   1  20      111.19      107.45      8.69 o 
  -2   1  20        0.07        1.44      6.01 o 
  -1   1  20      100.62      104.25      9.17 o 
   0   1  20       75.55       90.90     22.33 o 
   1   1  20       94.76      104.94      9.24 o 
   2   1  20       58.46       55.91     10.02 o 
  -4   2  20        2.40        7.49      5.79 o 
  -3   2  20       12.35        4.79     13.54 o 
  -2   2  20        9.07        3.82      6.50 o 
  -1   2  20       44.95       57.40      7.74 o 
   0   2  20        6.30       15.88     12.13 o 
   1   2  20       15.84       37.02      7.19 o 
   2   2  20       78.27       76.36      8.91 o 
  -4   3  20       24.35       18.63      7.74 o 
  -3   3  20        4.64        0.00      5.87 o 
  -2   3  20       12.52       14.82      7.03 o 
  -1   3  20       20.28       18.10      6.55 o 
   0   3  20        0.29        0.00      6.01 o 
   1   3  20       23.50       27.54      7.41 o 
  -3   4  20       31.13       34.46      8.44 o 
  -2   4  20       11.88        9.84      7.03 o 
  -1   4  20        7.25        0.00      6.28 o 
   0   4  20       43.80       42.72      7.41 o 
  -3  -3  21       48.12       51.92      8.07 o 
  -2  -3  21      130.78      159.83     14.06 o 
  -1  -3  21        2.45        5.59     12.31 o 
   0  -3  21      147.05      176.87     11.43 o 
  -3  -2  21        3.98        0.00      6.11 o 
  -2  -2  21       81.89       67.29      8.31 o 
  -1  -2  21      114.75      144.55     24.26 o 
   0  -2  21       35.52       44.92     11.78 o 
  -4  -1  21        2.27        0.00      5.85 o 
  -3  -1  21       59.59       61.40      7.87 o 
  -2  -1  21        4.73        4.87      6.38 o 
  -1  -1  21       67.29       73.14      8.36 o 
   0  -1  21        0.72        0.36      6.42 o 
   1  -1  21       38.10       44.63     11.60 o 
  -4   0  21       89.67       88.44      8.44 o 
  -3   0  21        0.31        0.00     16.70 o 
  -2   0  21       22.44        9.96     14.42 o 
  -1   0  21       26.73       38.30      7.28 o 
   0   0  21       15.12        4.02     18.99 o 
   1   0  21       13.72       20.72      7.28 o 
  -4   1  21        2.19       10.93     10.55 o 
  -3   1  21       59.56       63.38     14.59 o 
  -2   1  21        4.73        9.14      6.60 o 
  -1   1  21       67.14       71.95      8.72 o 
   0   1  21        0.70        0.00      6.15 o 
   1   1  21       37.86       27.64     14.77 o 
  -3   2  21        4.03        0.00      8.61 o 
  -2   2  21       81.65       71.43     11.95 o 
  -1   2  21      114.88      132.39      9.94 o 
   0   2  21       35.44       38.11      7.93 o 
  -3   3  21       48.15       52.04      9.14 o 
  -2   3  21      130.84      144.61     10.48 o 
  -1   3  21        2.39        0.00      6.15 o 
   0   3  21      147.20      155.74     11.07 o 
  -2  -1  22       86.50       79.95      9.04 o 
  -1  -1  22        3.04       18.93      7.28 o 
  -2   0  22      162.15      141.17     16.70 o 
  -1   0  22        5.19       11.08      7.91 o 
  -2   1  22       86.57       80.07      8.78 o 
  -1   1  22        3.01        2.54      6.69 o 
                                                 
